# Supplementary material for: Identification of epigenetic memory candidates associated with gestational age at birth through analysis of methylome and transcriptional data
Source: Sci Rep. 2021 Feb 9;11:3381. doi: 10.1038/s41598-021-83016-3 (PMC7873311; doi:10.1038/s41598-021-83016-3)
Supplement: Supplementary file 2 — Supplementary Information 2. [file 41598_2021_83016_MOESM2_ESM.xlsx]

## Sheet: SupplementaryTable6_GA_CpGs
Supplementary Table 6: Result of cord blood EWAS on GA using 110 samples; GA-related CpGs(27,619 sites)
probe	coefficient.GA	pval.GA	coefficient.95%CI_lo.GA	coefficient.95%CI_hi.GA	CorrelationCoefficient.GA	fdr.GA	direction	CHR	MAPINFO	gene_IlluminaAnnotation	feature	cgi	Distance.to.TSS	Nearest.Refseq
cg11254532	0.02199	2.87223e-38	0.0199246	0.0240555	0.823124	1.17973e-32	Postively-GA-related	1	61520399		IGR	shore	-22546	NM_005595
cg04685228	-0.0217391	2.2256e-37	-0.0238339	-0.0196444	-0.889013	4.57067e-32	Negatively-GA-related	5	172462626		IGR	opensea	14898	NR_002988
cg07408552	-0.0189677	4.18022e-37	-0.0208099	-0.0171255	-0.884398	5.7232e-32	Negatively-GA-related	17	40611995	ATP6V0A1	5'UTR	shore	1134	NM_005177
cg05958910	0.0239971	7.44453e-37	0.0216494	0.0263447	0.917289	7.42357e-32	Postively-GA-related	10	21796441		IGR	shore	-10229	NM_001010911
cg09915396	-0.0172734	9.03694e-37	-0.0189674	-0.0155794	-0.689998	7.42357e-32	Negatively-GA-related	17	2907895	RAP1GAP2	Body	opensea	-38707	NR_110818
cg02430430	-0.0157198	1.34685e-36	-0.0172693	-0.0141704	-0.734961	9.22e-32	Negatively-GA-related	15	74532450	CCDC33	Body	opensea	3821	NM_025055
cg02522196	-0.0168083	1.0524e-35	-0.0185089	-0.0151078	-0.832257	6.17513e-31	Negatively-GA-related	12	44226393		IGR	shelf	-3270	NM_032256
cg10714639	-0.0199503	2.29713e-35	-0.021989	-0.0179116	-0.815941	1.17939e-30	Negatively-GA-related	19	1075104	HMHA1	Body	shore	-1528	NM_012292
cg00166343	-0.0225406	1.59455e-34	-0.0249023	-0.0201789	-0.891118	7.27709e-30	Negatively-GA-related	17	29150100	CRLF3	Body	shore	1677	NM_015986
cg00411595	-0.0112454	1.82759e-34	-0.0124258	-0.0100651	-0.651023	7.50657e-30	Negatively-GA-related	9	136339349	SLC2A6	Body	shore	4926	NM_017585
cg17837526	-0.0126869	2.03572e-34	-0.0140203	-0.0113534	-0.623789	7.6013e-30	Negatively-GA-related	5	172410489	ATP6V0E1	TSS1500	shore	-273	NM_003945
cg00654448	-0.0216062	8.09792e-34	-0.0239183	-0.019294	-0.814809	2.77175e-29	Negatively-GA-related	8	142365315		IGR	shore	12049	NM_005293
cg21542842	-0.0104013	1.0903e-33	-0.0115187	-0.00928385	-0.814326	3.44479e-29	Negatively-GA-related	4	77899442	SEPT11	Body	opensea	28548	NM_018243
cg11376341	0.0250417	1.20233e-33	0.022348	0.0277354	0.843911	3.52743e-29	Postively-GA-related	10	21796152		IGR	shore	-9940	NM_001010911
cg17924072	-0.0226645	1.8827e-33	-0.0251168	-0.0202121	-0.877983	5.15526e-29	Negatively-GA-related	19	1075067	HMHA1	Body	island	-1565	NM_012292
cg00232483	0.00814534	2.41856e-33	0.00726108	0.0090296	0.852263	6.20867e-29	Postively-GA-related	16	19849514	IQCK	Body	opensea	46636	NM_016235
cg08817867	-0.0202405	3.27565e-33	-0.0224466	-0.0180344	-0.768869	7.91426e-29	Negatively-GA-related	17	19656554		IGR	opensea	-4809	NM_000691
cg14266527	0.0229626	4.11717e-33	0.0204522	0.025473	0.840048	9.3948e-29	Postively-GA-related	4	151501298	LRBA	Body	island	-1778	NM_006439
cg22828383	-0.0182302	6.21246e-33	-0.020234	-0.0162263	-0.902366	1.34299e-28	Negatively-GA-related	12	125002191	NCOR2	5'UTR	island	49818	NM_006312
cg20229014	-0.0119649	7.59054e-33	-0.0132836	-0.0106462	-0.895673	1.55885e-28	Negatively-GA-related	8	134529378	ST3GAL1	5'UTR	opensea	54804	NM_003033
cg19258882	0.00905277	1.34059e-32	0.00804749	0.0100581	0.879198	2.62203e-28	Postively-GA-related	12	56472805	ERBB3	TSS1500	island	-1003	NM_001982
cg02753354	-0.0166891	1.47954e-32	-0.0185448	-0.0148334	-0.875513	2.76227e-28	Negatively-GA-related	19	1074727	HMHA1	Body	island	-1905	NM_012292
cg19744173	-0.0128119	9.30448e-32	-0.014272	-0.0113518	-0.84604	1.6616e-27	Negatively-GA-related	2	112913178	FBLN7	Body	shelf	17217	NM_153214
cg20033652	-0.0169196	1.31314e-31	-0.0188567	-0.0149824	-0.869023	2.24731e-27	Negatively-GA-related	14	51290662	NIN	5'UTR	opensea	7176	NM_016350
cg22608507	-0.0133664	1.70405e-31	-0.0149022	-0.0118307	-0.692235	2.79966e-27	Negatively-GA-related	12	123379308	VPS37B	Body	shore	1403	NM_024667
cg09772299	0.00784393	1.83012e-31	0.00694182	0.00874603	0.888238	2.89114e-27	Postively-GA-related	2	136783103		IGR	opensea	-39850	NM_001349
cg16116203	0.0146797	2.21927e-31	0.012987	0.0163724	0.764279	3.37605e-27	Postively-GA-related	12	6876922	PTMS	Body	island	1382	NM_002824
cg07904475	0.0170677	5.6904e-31	0.0150744	0.0190611	0.825024	8.27407e-27	Postively-GA-related	4	151500931	LRBA	Body	island	-2145	NM_006439
cg22365167	-0.0116373	5.84192e-31	-0.0129969	-0.0102777	-0.806884	8.27407e-27	Negatively-GA-related	11	62306861	AHNAK	5'UTR	opensea	7470	NM_001620
cg12970171	-0.0132593	7.72232e-31	-0.0148144	-0.0117043	-0.828208	1.05728e-26	Negatively-GA-related	5	6766613		IGR	opensea	20513	NM_006999
cg04276536	-0.0123852	1.25566e-30	-0.0138474	-0.010923	-0.774727	1.66369e-26	Negatively-GA-related	16	57567813	CCDC102A	5'UTR	shelf	2663	NM_033212
cg11512608	0.0143514	1.32713e-30	0.0126558	0.016047	0.860896	1.70344e-26	Postively-GA-related	11	73357276	PLEKHB1	5'UTR	opensea	54	NM_021200
cg11436362	-0.0176923	1.48495e-30	-0.0197859	-0.0155988	-0.745948	1.84825e-26	Negatively-GA-related	11	67053929	ADRBK1	3'UTR	shore	-2832	NM_207354
cg11200656	0.00930877	2.8355e-30	0.00819741	0.0104201	0.637095	3.42541e-26	Postively-GA-related	17	75956447		IGR	shore	-43870	NM_018996
cg25702652	0.0108536	3.15947e-30	0.00955588	0.0121513	0.833567	3.70773e-26	Postively-GA-related	2	164204628		IGR	shore	387884	NM_018086
cg25095518	-0.00953808	4.42169e-30	-0.0106838	-0.00839234	-0.538792	5.04484e-26	Negatively-GA-related	2	98329337	ZAP70	TSS1500	opensea	-693	NM_001079
cg06870470	-0.0224899	4.84001e-30	-0.0251948	-0.019785	-0.743353	5.37287e-26	Negatively-GA-related	19	11315767	DOCK6	Body	shelf	-7525	NM_015493
cg06096913	0.0114925	5.0248e-30	0.0101096	0.0128755	0.8205	5.43122e-26	Postively-GA-related	13	43230376		IGR	opensea	82086	NM_003701
cg27448161	-0.0118212	5.33055e-30	-0.0132448	-0.0103975	-0.817138	5.53752e-26	Negatively-GA-related	12	53472792	SPRYD3	Body	shore	411	NM_032840
cg00066663	-0.0099974	5.39279e-30	-0.0112016	-0.00879318	-0.574438	5.53752e-26	Negatively-GA-related	17	7792674	CHD3	Body	shelf	506	NM_005852
cg11435826	-0.0119141	6.08031e-30	-0.0133516	-0.0104766	-0.756056	6.09121e-26	Negatively-GA-related	12	2792111	CACNA1C	Body	shelf	8211	NR_045725
cg26069068	0.0109887	6.48952e-30	0.00966171	0.0123158	0.817709	6.34637e-26	Postively-GA-related	8	125741265	MTSS1	TSS1500	island	-518	NM_014751
cg01205087	0.0114508	1.09763e-29	0.0100579	0.0128438	0.882921	1.04846e-25	Postively-GA-related	2	47008202		IGR	opensea	-35604	NR_034099
cg03048432	-0.0154772	1.18825e-29	-0.0173621	-0.0135924	-0.829076	1.10922e-25	Negatively-GA-related	14	51290751	NIN	5'UTR	opensea	7087	NM_016350
cg25009965	-0.0224634	1.99718e-29	-0.0252189	-0.0197079	-0.868667	1.82291e-25	Negatively-GA-related	11	114031120	ZBTB16	Body	opensea	99833	NM_006006
cg26925644	0.012782	2.37449e-29	0.0112103	0.0143537	0.870167	2.12019e-25	Postively-GA-related	11	118476517	PHLDB1	TSS1500	shore	-695	NM_015157
cg25072666	-0.0157371	2.54673e-29	-0.0176741	-0.0138001	-0.621362	2.2256e-25	Negatively-GA-related	17	79533843	NPLOC4	Body	opensea	-14415	NM_025161
cg07805345	0.00972595	3.23795e-29	0.00852481	0.0109271	0.872736	2.7707e-25	Postively-GA-related	3	46922486	PTH1R	5'UTR	shore	-1252	NM_000316
cg15035133	-0.0169626	3.52415e-29	-0.01906	-0.0148653	-0.876851	2.95407e-25	Negatively-GA-related	22	37962637	CDC42EP1	Body	island	6167	NM_152243
cg17898925	-0.0127247	3.64191e-29	-0.0142988	-0.0111506	-0.691407	2.99172e-25	Negatively-GA-related	4	83196047		IGR	opensea	99101	NM_002138
cg18358061	0.0135177	5.01433e-29	0.011838	0.0151974	0.840123	4.03835e-25	Postively-GA-related	3	134126698		IGR	shore	-29970	NR_039951
cg15416442	0.0100566	6.23244e-29	0.00880311	0.01131	0.813804	4.92285e-25	Postively-GA-related	14	59244557		IGR	opensea	-50448	NR_110547
cg27504369	-0.0132468	7.13458e-29	-0.0149011	-0.0115926	-0.625021	5.5291e-25	Negatively-GA-related	22	39353550	APOBEC3A	1stExon	opensea	24	NM_145699
cg02776498	0.0148742	9.13336e-29	0.0130102	0.0167382	0.879625	6.94702e-25	Postively-GA-related	11	73054185	ARHGEF17	Body	island	-33219	NM_032871
cg07932300	-0.0113509	9.50754e-29	-0.0127742	-0.00992766	-0.502133	7.10014e-25	Negatively-GA-related	6	139454928	HECA	TSS1500	shore	-1320	NM_016217
cg24718197	0.00919294	1.0359e-28	0.00803887	0.010347	0.848391	7.59785e-25	Postively-GA-related	17	79485709		IGR	island	-5818	NM_001614
cg27246744	-0.0143004	1.4595e-28	-0.0161044	-0.0124964	-0.791365	1.0517e-24	Negatively-GA-related	3	31746590	OSBPL10	Body	opensea	886	NR_049771
cg16017089	0.0243131	1.66989e-28	0.0212402	0.0273861	0.883043	1.18255e-24	Postively-GA-related	11	73053830	ARHGEF17	Body	island	-33574	NM_032871
cg00075967	0.0116801	2.50662e-28	0.0101953	0.0131649	0.281202	1.74501e-24	Postively-GA-related	15	74495354	STRA6	5'UTR	opensea	-135	NM_022369
cg25288155	0.0099554	2.5583e-28	0.00868947	0.0112213	0.830751	1.75131e-24	Postively-GA-related	11	73357396	PLEKHB1	5'UTR	opensea	174	NM_021200
cg19439123	-0.0152819	3.28879e-28	-0.0172322	-0.0133317	-0.794997	2.21446e-24	Negatively-GA-related	17	17687621	RAI1	5'UTR	shore	-4779	NM_144774
cg04347477	-0.0240352	4.1442e-28	-0.0271127	-0.0209578	-0.890927	2.70977e-24	Negatively-GA-related	12	125002007	NCOR2	5'UTR	island	50002	NM_006312
cg06518251	-0.0118359	4.15635e-28	-0.0133514	-0.0103204	-0.555818	2.70977e-24	Negatively-GA-related	11	67776030	ALDH3B1	TSS200	opensea	14	NM_000694
cg02117884	0.00657731	4.78637e-28	0.00573341	0.00742121	0.798991	3.07177e-24	Postively-GA-related	6	31681642	LY6G6D	TSS1500	opensea	199	NM_024123
cg12577010	-0.0155499	4.86963e-28	-0.0175456	-0.0135543	-0.755791	3.07712e-24	Negatively-GA-related	7	134832544	TMEM140	TSS1500	opensea	-221	NM_018295
cg04956801	0.0202111	5.20201e-28	0.0176148	0.0228074	0.856889	3.23734e-24	Postively-GA-related	10	21798341		IGR	island	-12129	NM_001010911
cg20864214	0.016039	5.38967e-28	0.0139776	0.0181003	0.872834	3.30407e-24	Postively-GA-related	11	73054121	ARHGEF17	Body	island	-33283	NM_032871
cg03654783	0.0107594	7.54464e-28	0.0093699	0.012149	0.847259	4.55713e-24	Postively-GA-related	1	156634034		IGR	opensea	13154	NM_006617
cg00442282	-0.0132052	8.29033e-28	-0.0149129	-0.0114975	-0.80499	4.93497e-24	Negatively-GA-related	17	38471064	RARA	5'UTR	shore	-3408	NM_000964
cg24176731	0.0117193	1.13147e-27	0.010197	0.0132417	0.824251	6.57511e-24	Postively-GA-related	11	73357164	PLEKHB1	TSS200	opensea	-58	NM_021200
cg10623219	0.0111319	1.13658e-27	0.00968573	0.012578	0.88573	6.57511e-24	Postively-GA-related	12	52242807		IGR	shore	-17107	NM_001013690
cg07419740	-0.00748348	1.27442e-27	-0.00845726	-0.00650969	-0.744467	7.27011e-24	Negatively-GA-related	5	172410441	ATP6V0E1	TSS1500	shore	-321	NM_003945
cg20793071	-0.0118561	1.30881e-27	-0.0133995	-0.0103128	-0.668389	7.36404e-24	Negatively-GA-related	1	54520450	C1orf83	Body	shore	699	NR_039942
cg13487983	-0.00762321	1.91838e-27	-0.00862106	-0.00662535	-0.833219	1.06479e-23	Negatively-GA-related	9	137296319	RXRA	Body	shelf	-2108	NM_002957
cg15078061	0.013091	1.94689e-27	0.011377	0.0148049	0.793123	1.06621e-23	Postively-GA-related	6	32117558	PRRT1	Body	shore	2161	NM_030651
cg24020157	-0.0130366	2.01371e-27	-0.0147443	-0.011329	-0.753207	1.07863e-23	Negatively-GA-related	10	43697521	RASGEF1A	Body	shore	27665	NM_145313
cg10249285	-0.00824657	2.0221e-27	-0.00932684	-0.0071663	-0.861418	1.07863e-23	Negatively-GA-related	20	22795685		IGR	opensea	-207531	NR_109883
cg20617583	0.00999179	2.05585e-27	0.00868258	0.011301	0.823065	1.08257e-23	Postively-GA-related	11	124609317	NRGN	TSS1500	shore	-511	NM_006176
cg14093103	0.0139679	2.41096e-27	0.0121334	0.0158023	0.736255	1.2535e-23	Postively-GA-related	1	61546214	NFIA	Body	shelf	-1319	NM_005595
cg00119811	-0.0128668	2.55874e-27	-0.014558	-0.0111755	-0.635152	1.29422e-23	Negatively-GA-related	5	73092353	RGNEF	Body	opensea	-16989	NM_001080479
cg20301308	-0.0132481	2.5765e-27	-0.0149897	-0.0115066	-0.82057	1.29422e-23	Negatively-GA-related	1	65534742		IGR	shore	-10552	NR_029516
cg16356456	-0.0166681	2.5838e-27	-0.0188593	-0.0144769	-0.861567	1.29422e-23	Negatively-GA-related	7	73720870	CLIP2	5'UTR	island	17066	NM_003388
cg23091302	-0.0184404	2.6441e-27	-0.0208655	-0.0160154	-0.737519	1.30846e-23	Negatively-GA-related	3	19389409	KCNH8	Body	opensea	-32987	NR_039954
cg19483007	0.0131242	2.67735e-27	0.011398	0.0148505	0.884019	1.30915e-23	Postively-GA-related	3	149327651	WWTR1	Body	opensea	48160	NM_015472
cg24024661	-0.0152995	2.91047e-27	-0.0173143	-0.0132847	-0.812612	1.40639e-23	Negatively-GA-related	19	1074425	HMHA1	Body	shore	-2207	NM_012292
cg11934771	-0.0114986	3.04309e-27	-0.0130138	-0.00998334	-0.676702	1.45338e-23	Negatively-GA-related	6	31021796	HCG22	TSS200	opensea	570	NR_003948
cg00602416	0.0199137	3.19727e-27	0.0172876	0.0225397	0.828093	1.50832e-23	Postively-GA-related	10	21797819		IGR	island	-11607	NM_001010911
cg16912563	0.0189949	3.23158e-27	0.0164896	0.0215001	0.814358	1.50832e-23	Postively-GA-related	10	77157423		IGR	island	-3862	NR_024421
cg17149103	0.0161887	3.35444e-27	0.0140524	0.0183251	0.76966	1.54808e-23	Postively-GA-related	1	147789480		IGR	shore	17197	NR_049810
cg23948843	0.00881288	3.42972e-27	0.00764952	0.00997623	0.878251	1.56523e-23	Postively-GA-related	2	164204752		IGR	island	387760	NM_018086
cg24888257	-0.0149306	4.15695e-27	-0.0169071	-0.0129542	-0.751232	1.87627e-23	Negatively-GA-related	6	31785597	HSPA1A	1stExon	shore	2307	NM_005345
cg16300030	-0.0178968	4.46382e-27	-0.0202684	-0.0155253	-0.826089	1.99288e-23	Negatively-GA-related	6	32908980	HLA-DMB	TSS200	opensea	-134	NM_002118
cg19136673	-0.0100567	4.56314e-27	-0.0113898	-0.0087236	-0.70352	2.01531e-23	Negatively-GA-related	6	32813337	PSMB8	TSS1500	shore	-626	NM_004159
cg22935317	0.00815999	4.95199e-27	0.00707704	0.00924295	0.803951	2.15549e-23	Postively-GA-related	14	23447078	JUB	Body	shelf	-647	NM_032876
cg08108868	0.0117841	5.01344e-27	0.0102199	0.0133483	0.833941	2.15549e-23	Postively-GA-related	14	90920921		IGR	opensea	-652	NR_033986
cg27257822	0.0100834	5.03796e-27	0.00874487	0.011422	0.824176	2.15549e-23	Postively-GA-related	3	184292880	EPHB3	Body	shore	13294	NM_004443
cg05135499	0.0227508	5.18282e-27	0.0197294	0.0257722	0.831324	2.19461e-23	Postively-GA-related	10	21798698		IGR	island	-12486	NM_001010911
cg05544807	0.00884764	5.65418e-27	0.00767114	0.0100241	0.826187	2.3558e-23	Postively-GA-related	2	25475916	DNMT3A	Body	island	-733	NM_022552
cg24815934	-0.00994819	5.67822e-27	-0.0112711	-0.00862527	-0.685922	2.3558e-23	Negatively-GA-related	21	46332181	ITGB2	5'UTR	opensea	-8768	NR_038311
cg00257455	-0.00852926	6.51517e-27	-0.00966578	-0.00739274	-0.743143	2.67601e-23	Negatively-GA-related	1	65530538		IGR	shore	-6348	NR_029516
cg14434062	-0.0107099	7.10089e-27	-0.0121388	-0.00928101	-0.585457	2.88771e-23	Negatively-GA-related	15	70767419		IGR	opensea	227200	NM_018003
cg27518892	-0.0117683	7.20031e-27	-0.0133387	-0.0101979	-0.80865	2.89943e-23	Negatively-GA-related	16	57566936	CCDC102A	5'UTR	shelf	3540	NM_033212
cg08457514	0.0112843	9.05976e-27	0.00977336	0.0127952	0.793794	3.61278e-23	Postively-GA-related	1	61803736	NFIA	Body	opensea	-84547	NR_104180
cg08915038	-0.0117517	9.46669e-27	-0.0133263	-0.0101772	-0.869097	3.73875e-23	Negatively-GA-related	1	16562923	C1orf89	Body	shore	735	NM_030907
cg16137564	-0.0122288	1.14353e-26	-0.0138717	-0.0105858	-0.685343	4.47322e-23	Negatively-GA-related	14	89024217		IGR	shelf	-3095	NM_007039
cg14171369	0.0111755	1.20559e-26	0.00967289	0.0126782	0.868148	4.66142e-23	Postively-GA-related	14	75447688		IGR	island	-21923	NM_014239
cg23062810	-0.0165524	1.21434e-26	-0.0187782	-0.0143265	-0.842786	4.66142e-23	Negatively-GA-related	7	73720808	CLIP2	5'UTR	island	17004	NM_003388
cg25124943	-0.011268	1.27709e-26	-0.0127844	-0.00975165	-0.829754	4.8569e-23	Negatively-GA-related	10	4117248		IGR	opensea	23331	NR_120632
cg09168805	0.013254	1.33527e-26	0.0114692	0.0150388	0.804265	5.03157e-23	Postively-GA-related	1	94514548	ABCA4	Body	opensea	72156	NM_000350
cg10397819	0.00816525	1.40707e-26	0.00706485	0.00926565	0.879958	5.23367e-23	Postively-GA-related	14	75447512		IGR	island	-22099	NM_014239
cg22000727	0.011072	1.41439e-26	0.0095798	0.0125643	0.808215	5.23367e-23	Postively-GA-related	6	3459199		IGR	shore	-2407	NM_015482
cg14188508	-0.00853357	1.447e-26	-0.00968408	-0.00738306	-0.822284	5.30656e-23	Negatively-GA-related	19	11685647	ACP5	3'UTR	shelf	2905	NM_001611
cg21142272	0.00876442	1.67444e-26	0.00758024	0.00994861	0.827769	6.03297e-23	Postively-GA-related	16	67224341	EXOC3L	TSS1500	opensea	-235	NM_178516
cg14864148	0.0133886	1.67446e-26	0.0115796	0.0151976	0.860334	6.03297e-23	Postively-GA-related	11	73053649	ARHGEF17	Body	island	-33755	NM_032871
cg00153101	-0.0147455	1.76684e-26	-0.0167393	-0.0127516	-0.808072	6.31047e-23	Negatively-GA-related	1	2431753	PLCH2	Body	shore	24000	NM_014638
cg04999352	-0.0116757	1.99192e-26	-0.0132573	-0.0100941	-0.676373	7.05304e-23	Negatively-GA-related	11	63304614	RARRES3	Body	opensea	342	NM_004585
cg22324029	-0.0218848	2.04435e-26	-0.0248504	-0.0189191	-0.790673	7.17681e-23	Negatively-GA-related	6	32908466	HLA-DMB	Body	opensea	380	NM_002118
cg01578442	0.012615	2.15981e-26	0.0109042	0.0143259	0.848463	7.51788e-23	Postively-GA-related	5	124223911		IGR	opensea	-143107	NM_020747
cg02574734	0.00735316	2.54381e-26	0.00635349	0.00835283	0.735093	8.71566e-23	Postively-GA-related	1	116369351		IGR	shore	13981	NM_005599
cg03390636	-0.0162919	2.54636e-26	-0.0185068	-0.0140769	-0.702385	8.71566e-23	Negatively-GA-related	15	80843452	ARNT2	Body	opensea	11832	NR_120363
cg08452338	0.012463	2.72438e-26	0.0107669	0.014159	0.842671	9.24791e-23	Postively-GA-related	3	149271990	WWTR1	Body	opensea	79623	NM_004617
cg04094640	-0.0104713	3.3372e-26	-0.0119007	-0.00904199	-0.769587	1.12353e-22	Negatively-GA-related	16	27237122	NSMCE1	Body	opensea	21827	NM_024773
cg24144853	-0.00876864	3.57662e-26	-0.0099668	-0.00757048	-0.706058	1.19434e-22	Negatively-GA-related	3	194258370		IGR	opensea	-46626	NR_047573
cg03466326	0.0106325	4.77988e-26	0.00917341	0.0120917	0.827507	1.58328e-22	Postively-GA-related	1	205270559		IGR	opensea	20323	NM_030952
cg12408250	0.0114705	5.17555e-26	0.00989446	0.0130464	0.865285	1.70062e-22	Postively-GA-related	1	3121727	PRDM16	Body	opensea	77189	NR_036215
cg24828358	0.0126633	5.38975e-26	0.0109224	0.0144043	0.624032	1.75695e-22	Postively-GA-related	5	107148005		IGR	opensea	-141410	NM_001962
cg23188579	-0.0210518	5.56246e-26	-0.0239474	-0.0181563	-0.625356	1.79898e-22	Negatively-GA-related	4	141264558	SCOC	TSS200	opensea	-38	NM_032547
cg14214856	-0.0103938	6.14438e-26	-0.0118255	-0.00896207	-0.7684	1.97165e-22	Negatively-GA-related	10	36965362		IGR	opensea	-449422	NM_052997
cg05077231	0.0123542	6.57778e-26	0.0106507	0.0140577	0.824419	2.09436e-22	Postively-GA-related	13	49793054	MLNR	TSS1500	shore	-1419	NM_001507
cg12064202	0.0117805	6.64839e-26	0.0101558	0.0134051	0.885011	2.10056e-22	Postively-GA-related	6	31038842		IGR	opensea	17616	NR_003948
cg09414827	-0.0126326	7.48291e-26	-0.0143779	-0.0108873	-0.845186	2.34618e-22	Negatively-GA-related	7	134832671	TMEM140	TSS200	opensea	-94	NM_018295
cg24798047	0.00662356	7.64802e-26	0.00570818	0.00753894	0.80162	2.37013e-22	Postively-GA-related	1	204183655	GOLT1A	TSS1500	opensea	-436	NM_198447
cg10317026	-0.00806245	7.67473e-26	-0.00917675	-0.00694816	-0.621937	2.37013e-22	Negatively-GA-related	1	155056636	EFNA3	Body	shore	5289	NM_004952
cg21132686	-0.0123728	8.20398e-26	-0.0140845	-0.010661	-0.873592	2.51467e-22	Negatively-GA-related	20	22795774		IGR	opensea	-207620	NR_109883
cg09716613	-0.00847318	8.31639e-26	-0.00964565	-0.00730071	-0.697821	2.53024e-22	Negatively-GA-related	13	33000534	N4BP2L1	Body	shore	1780	NM_052818
cg02742969	0.0107344	8.59713e-26	0.00924826	0.0122205	0.79761	2.59643e-22	Postively-GA-related	5	172175604		IGR	island	-6901	NM_001287812
cg13027206	-0.0115231	8.66584e-26	-0.0131186	-0.0099276	-0.666012	2.59807e-22	Negatively-GA-related	14	91866325	CCDC88C	Body	opensea	17862	NM_001080414
cg00679184	0.00951412	9.07624e-26	0.00819588	0.0108324	0.855059	2.7014e-22	Postively-GA-related	14	75447722		IGR	island	-21889	NM_014239
cg09088720	0.0111472	1.11483e-25	0.00959795	0.0126965	0.826772	3.29425e-22	Postively-GA-related	5	154091976	LARP1	TSS1500	opensea	-485	NM_015315
cg00739778	-0.01324	1.14749e-25	-0.0150809	-0.011399	-0.731038	3.36652e-22	Negatively-GA-related	17	2908023	RAP1GAP2	Body	opensea	-38835	NR_110818
cg14519350	-0.0121852	1.16719e-25	-0.0138799	-0.0104905	-0.723991	3.40005e-22	Negatively-GA-related	22	30661949	OSM	Body	opensea	879	NM_020530
cg14093474	-0.0086333	1.22863e-25	-0.00983495	-0.00743165	-0.684895	3.55381e-22	Negatively-GA-related	1	14052489	PRDM2	Body	opensea	21140	NM_012231
cg00162806	0.0157806	1.32379e-25	0.0135816	0.0179795	0.746287	3.80228e-22	Postively-GA-related	10	135051929	VENTX	Body	island	522	NM_014468
cg04088152	-0.0124291	1.38961e-25	-0.0141623	-0.0106959	-0.787837	3.96361e-22	Negatively-GA-related	1	6062462		IGR	opensea	-9930	NM_015102
cg11216632	-0.0117145	1.40265e-25	-0.0133482	-0.0100807	-0.857607	3.97322e-22	Negatively-GA-related	1	155944655	ARHGEF2	Body	shelf	3310	NM_004723
cg06396119	0.019119	1.50877e-25	0.0164496	0.0217884	0.735341	4.24456e-22	Postively-GA-related	13	49792767		IGR	shore	-1706	NM_001507
cg11539055	0.0197121	1.60027e-25	0.0169575	0.0224667	0.81442	4.47134e-22	Postively-GA-related	4	80886264	ANTXR2	Body	shore	108212	NM_058172
cg02589672	-0.0086996	1.84702e-25	-0.00991795	-0.00748125	-0.693227	5.1259e-22	Negatively-GA-related	22	41763128	TEF	TSS1500	opensea	-208	NM_003216
cg20716774	-0.0131029	1.92678e-25	-0.014939	-0.0112667	-0.47878	5.31139e-22	Negatively-GA-related	5	10601638	ANKRD33B	Body	opensea	37204	NM_001164440
cg13741394	0.0103573	2.04411e-25	0.00890461	0.0118101	0.831564	5.59725e-22	Postively-GA-related	18	43417389	SIGLEC15	Body	island	11845	NM_213602
cg14479136	-0.011905	2.50656e-25	-0.01358	-0.01023	-0.765614	6.8181e-22	Negatively-GA-related	9	139222701	GPSM1	Body	opensea	770	NM_015597
cg20512303	0.00843764	2.9722e-25	0.00724743	0.00962784	0.850656	8.03148e-22	Postively-GA-related	5	131592959	PDLIM4	TSS1500	shore	-391	NM_003687
cg27107685	-0.0109753	3.02236e-25	-0.0125238	-0.00942673	-0.567379	8.11365e-22	Negatively-GA-related	7	30590918		IGR	opensea	26476	NR_038889
cg20125920	0.0178499	3.16072e-25	0.0153297	0.0203701	0.717636	8.42998e-22	Postively-GA-related	10	21804624	C10orf140	Body	shore	9986	NM_207371
cg13321166	0.0099827	3.3086e-25	0.00857226	0.0113931	0.53621	8.76748e-22	Postively-GA-related	11	59824038	MS4A3	TSS200	opensea	-62	NM_006138
cg00431050	0.00719315	3.77126e-25	0.00617481	0.00821149	0.774732	9.92942e-22	Postively-GA-related	10	103985730	ELOVL3	TSS1500	shore	-304	NM_152310
cg23009780	0.0115514	3.89984e-25	0.00991526	0.0131876	0.808475	1.0201e-21	Postively-GA-related	2	96774492		IGR	opensea	7491	NM_000682
cg19115490	-0.0114254	3.92408e-25	-0.0130439	-0.00980695	-0.843332	1.0201e-21	Negatively-GA-related	6	37483925		IGR	opensea	-16226	NM_138493
cg00102731	0.0177493	4.19478e-25	0.0152325	0.0202662	0.804897	1.08361e-21	Postively-GA-related	20	2729245	EBF4	Body	shore	52046	NM_019609
cg19791727	0.0170802	4.35221e-25	0.0146568	0.0195035	0.825665	1.11725e-21	Postively-GA-related	10	21798015		IGR	island	-11803	NM_001010911
cg10357314	-0.0217475	4.58441e-25	-0.0248355	-0.0186595	-0.818436	1.16955e-21	Negatively-GA-related	11	94886261		IGR	shore	2559	NR_110303
cg13497903	0.013344	4.67718e-25	0.0114487	0.0152393	0.816632	1.18585e-21	Postively-GA-related	14	90920641		IGR	opensea	-932	NR_033986
cg22347642	-0.0139913	4.9729e-25	-0.0159804	-0.0120022	-0.731594	1.25309e-21	Negatively-GA-related	8	41382951		IGR	shelf	-3773	NM_032336
cg07450633	0.00939223	5.31373e-25	0.0080556	0.0107289	0.729091	1.33081e-21	Postively-GA-related	5	172175321		IGR	shore	-7184	NM_001287812
cg04753163	-0.00959414	5.53203e-25	-0.0109603	-0.00822793	-0.62743	1.37709e-21	Negatively-GA-related	6	42249488	TRERF1	5'UTR	opensea	-63856	NM_018141
cg24401487	-0.012081	5.5818e-25	-0.0138016	-0.0103604	-0.838359	1.38111e-21	Negatively-GA-related	1	230416880	GALNT2	3'UTR	shore	144793	NM_024554
cg17292610	0.00859574	5.9544e-25	0.00737033	0.00982115	0.856122	1.46448e-21	Postively-GA-related	10	76860251	DUSP13	Body	opensea	-1004	NM_016364
cg03729251	0.0129643	6.16543e-25	0.0111151	0.0148134	0.808147	1.50735e-21	Postively-GA-related	4	151501035	LRBA	Body	island	-2041	NM_006439
cg19875532	0.0144072	6.21482e-25	0.012352	0.0164624	0.782934	1.51044e-21	Postively-GA-related	10	135052004	VENTX	Body	island	597	NM_014468
cg05531689	0.00893456	6.50016e-25	0.00765914	0.01021	0.843358	1.5705e-21	Postively-GA-related	2	26729139	OTOF	Body	shelf	-28230	NM_004802
cg15783941	0.0192448	7.10389e-25	0.0164939	0.0219958	0.824797	1.70632e-21	Postively-GA-related	19	13132221	NFIX	Body	shelf	-2563	NM_002501
cg11087049	-0.00646986	7.28035e-25	-0.00739504	-0.00554467	-0.820073	1.73854e-21	Negatively-GA-related	14	51296586	NIN	5'UTR	shore	1252	NM_016350
cg03930153	-0.0190044	7.48315e-25	-0.0217231	-0.0162856	-0.681874	1.77214e-21	Negatively-GA-related	3	176868896	TBL1XR1	5'UTR	opensea	46151	NM_024665
cg20334115	-0.0164815	7.50735e-25	-0.0188395	-0.0141236	-0.871563	1.77214e-21	Negatively-GA-related	1	226107899	PYCR2	3'UTR	shelf	1942	NR_106799
cg04213841	0.0351583	8.31436e-25	0.0301204	0.0401961	0.774445	1.95143e-21	Postively-GA-related	13	49792685		IGR	shore	-1788	NM_001507
cg09124496	0.0139244	9.14183e-25	0.0119263	0.0159226	0.831092	2.11847e-21	Postively-GA-related	7	41735851	LOC285954	Body	opensea	2306	NR_027118
cg25671716	-0.0111028	9.15735e-25	-0.0126961	-0.00950953	-0.59616	2.11847e-21	Negatively-GA-related	12	96441714		IGR	opensea	-4417	NM_000895
cg10278520	-0.00998147	9.1808e-25	-0.0114139	-0.00854904	-0.735069	2.11847e-21	Negatively-GA-related	8	59771002	TOX	Body	opensea	-198599	NM_003580
cg03047995	-0.0141705	1.0632e-24	-0.0162087	-0.0121323	-0.870844	2.43962e-21	Negatively-GA-related	14	24601588	FITM1	Body	island	914	NM_203402
cg07749613	-0.00766909	1.12201e-24	-0.00877307	-0.00656511	-0.790679	2.55757e-21	Negatively-GA-related	2	97073539		IGR	opensea	72061	NM_015341
cg26133399	0.0154906	1.12705e-24	0.0132605	0.0177207	0.851188	2.55757e-21	Postively-GA-related	12	62583974	FAM19A2	5'UTR	shore	2645	NM_178539
cg06241374	0.0130944	1.15562e-24	0.0112086	0.0149802	0.781726	2.60352e-21	Postively-GA-related	2	56410071	CCDC85A	TSS1500	shore	-1186	NM_001080433
cg25254074	0.013442	1.15998e-24	0.011506	0.015378	0.836128	2.60352e-21	Postively-GA-related	6	41607326	MDFI	Body	shore	1132	NM_005586
cg07797882	0.0108185	1.18626e-24	0.0092598	0.0123772	0.718937	2.64804e-21	Postively-GA-related	5	149698722		IGR	opensea	-16198	NM_001012301
cg26604214	-0.0143201	1.21362e-24	-0.016384	-0.0122562	-0.664113	2.69446e-21	Negatively-GA-related	17	2907678	RAP1GAP2	Body	opensea	-38490	NR_110818
cg25197194	-0.0152956	1.22911e-24	-0.0175005	-0.0130907	-0.831119	2.70228e-21	Negatively-GA-related	3	128758787	CCDC48	3'UTR	opensea	-20822	NM_000174
cg08232572	0.0071684	1.23685e-24	0.00613495	0.00820186	0.833895	2.70228e-21	Postively-GA-related	10	134596989		IGR	shore	2547	NM_177400
cg04384810	-0.0121718	1.23688e-24	-0.0139266	-0.010417	-0.413067	2.70228e-21	Negatively-GA-related	14	91621555	C14orf159	5'UTR	opensea	28786	NR_003709
cg02254407	0.0137376	1.2607e-24	0.0117565	0.0157188	0.835885	2.73975e-21	Postively-GA-related	11	73357159	PLEKHB1	TSS200	opensea	-63	NM_021200
cg13052625	-0.00924132	1.27627e-24	-0.0105743	-0.00790837	-0.507967	2.75899e-21	Negatively-GA-related	3	47865946	DHX30	Body	shore	21548	NM_014966
cg26706803	-0.0176727	1.32606e-24	-0.0202233	-0.0151221	-0.48889	2.85162e-21	Negatively-GA-related	16	50293530		IGR	opensea	-6920	NM_001114
cg08578641	0.00883843	1.37878e-24	0.00756208	0.0101148	0.801173	2.94954e-21	Postively-GA-related	9	34457440	C9orf25	Body	island	1127	NM_147202
cg16399664	-0.0135412	1.43842e-24	-0.015498	-0.0115845	-0.727306	3.06119e-21	Negatively-GA-related	12	113417284	OAS2	Body	opensea	1011	NM_002535
cg12610087	0.0110316	1.48354e-24	0.00943674	0.0126265	0.844993	3.14093e-21	Postively-GA-related	7	41745737	LOC285954	Body	shore	-3032	NM_002192
cg20798249	0.0141435	1.50554e-24	0.0120982	0.0161887	0.7734	3.17117e-21	Postively-GA-related	13	49793107	MLNR	TSS1500	shore	-1366	NM_001507
cg02951357	0.00796452	1.64818e-24	0.00681119	0.00911785	0.872433	3.45391e-21	Postively-GA-related	1	59280619		IGR	shore	29797	NR_034014
cg10447977	0.0126153	1.65961e-24	0.0107883	0.0144423	0.785179	3.46021e-21	Postively-GA-related	3	64598405	ADAMTS9	Body	opensea	51384	NR_110150
cg26077811	0.0116407	1.99593e-24	0.00995007	0.0133314	0.691445	4.1404e-21	Postively-GA-related	11	119232263	USP2	Body	shelf	2628	NM_004205
cg03984055	-0.00624436	2.13686e-24	-0.00715224	-0.00533649	-0.184293	4.41046e-21	Negatively-GA-related	16	31117318		IGR	island	-2296	NM_005881
cg07488576	-0.0125206	2.25442e-24	-0.0143425	-0.0106987	-0.606552	4.62985e-21	Negatively-GA-related	2	192711481	SDPR	1stExon	opensea	524	NM_004657
cg25202280	-0.00836818	2.32297e-24	-0.00958641	-0.00714994	-0.805522	4.7469e-21	Negatively-GA-related	17	79521089		IGR	shore	-1661	NM_025161
cg24279744	0.00935146	2.39874e-24	0.00798941	0.0107135	0.833159	4.86201e-21	Postively-GA-related	3	10408402	ATP2B2	Body	opensea	27843	NR_030614
cg09143713	-0.0141527	2.40298e-24	-0.0162141	-0.0120912	-0.751003	4.86201e-21	Negatively-GA-related	20	9141615	PLCB4	5'UTR	opensea	-56421	NM_000933
cg07638500	0.011646	2.43787e-24	0.00994935	0.0133427	0.851925	4.90842e-21	Postively-GA-related	3	123371420	MYLK	Body	opensea	-31891	NM_005965
cg08282819	-0.0137379	2.52014e-24	-0.0157404	-0.0117355	-0.821621	5.04931e-21	Negatively-GA-related	16	27437900	IL21R	TSS1500	opensea	-678	NM_021798
cg18334681	-0.0139089	2.69008e-24	-0.0159383	-0.0118794	-0.668125	5.36364e-21	Negatively-GA-related	6	132066129	ENPP3	Body	opensea	-33973	NM_001145659
cg13422817	0.00927816	2.71371e-24	0.00792419	0.0106321	0.634954	5.38463e-21	Postively-GA-related	12	4550927	FGF6	Body	shelf	3852	NM_020996
cg00501467	0.0128808	2.85566e-24	0.0109996	0.014762	0.78807	5.63904e-21	Postively-GA-related	6	13015202	PHACTR1	Body	island	280615	NM_001242698
cg03485667	-0.00819301	2.88179e-24	-0.00938974	-0.00699628	-0.845706	5.66341e-21	Negatively-GA-related	16	75143200	ZNRF1	3'UTR	opensea	7469	NM_153486
cg14635466	0.00845555	2.89678e-24	0.00722037	0.00969073	0.830818	5.66575e-21	Postively-GA-related	8	101661245	SNX31	Body	shore	647	NM_152628
cg07324381	-0.0128787	3.04615e-24	-0.0147615	-0.0109959	-0.719311	5.92967e-21	Negatively-GA-related	9	139222968	GPSM1	Body	opensea	1037	NM_015597
cg07180197	0.00911792	3.26503e-24	0.0077835	0.0104523	0.470888	6.32576e-21	Postively-GA-related	8	67039155	TRIM55	TSS200	opensea	-122	NM_033058
cg23304605	-0.0142247	3.76832e-24	-0.0163112	-0.0121383	-0.781303	7.2345e-21	Negatively-GA-related	14	91866373	CCDC88C	Body	opensea	17814	NM_001080414
cg02000253	0.0143641	3.7693e-24	0.0122572	0.016471	0.868192	7.2345e-21	Postively-GA-related	19	13107687	NFIX	Body	island	1104	NM_002501
cg14775286	0.00872047	4.12566e-24	0.00743956	0.0100014	0.765055	7.88165e-21	Postively-GA-related	3	137833494	DZIP1L	5'UTR	shore	956	NM_173543
cg05778494	0.0107216	4.30161e-24	0.00914574	0.0122975	0.840642	8.17972e-21	Postively-GA-related	1	155165346		IGR	shore	379	NR_030281
cg19478223	-0.0215822	4.38861e-24	-0.0247553	-0.018409	-0.695285	8.30672e-21	Negatively-GA-related	4	141264602	SCOC	5'UTR	opensea	6	NM_032547
cg13449377	0.0136808	4.69723e-24	0.0116672	0.0156944	0.802439	8.85007e-21	Postively-GA-related	7	96631089	DLX6AS	Body	shore	-4200	NM_005222
cg00547530	-0.0069117	4.75556e-24	-0.00792918	-0.00589421	-0.649182	8.91906e-21	Negatively-GA-related	16	3559687	CLUAP1	Body	opensea	-206	NM_015041
cg11824191	0.00950168	4.81529e-24	0.00810265	0.0109007	0.618596	8.99003e-21	Postively-GA-related	1	183274124	NMNAT2	TSS200	opensea	-116	NM_015039
cg22941974	0.00743059	4.85397e-24	0.00633637	0.00852482	0.803187	9.02125e-21	Postively-GA-related	2	56410011	CCDC85A	TSS1500	shore	-1246	NM_001080433
cg04671742	0.00905798	4.91271e-24	0.00772386	0.0103921	0.821278	9.08929e-21	Postively-GA-related	12	6881997	LAG3	1stExon	shore	328	NM_002286
cg14316944	0.0145191	5.23662e-24	0.0123785	0.0166597	0.754389	9.64495e-21	Postively-GA-related	17	79485529		IGR	shore	-5638	NM_001614
cg06574422	0.00788535	5.2716e-24	0.00672266	0.00904803	0.84778	9.64495e-21	Postively-GA-related	12	111181673	PPP1CC	TSS1500	shore	-891	NM_002710
cg16437021	-0.0132558	5.28349e-24	-0.0152105	-0.0113012	-0.815818	9.64495e-21	Negatively-GA-related	16	89510331	ANKRD11	5'UTR	opensea	13006	NR_110931
cg20068209	-0.0124921	5.42585e-24	-0.0143349	-0.0106493	-0.539282	9.86099e-21	Negatively-GA-related	6	75988568	TMEM30A	Body	opensea	6063	NM_018247
cg10456121	0.0123371	5.54068e-24	0.0105166	0.0141576	0.832334	1.00253e-20	Postively-GA-related	2	177355281		IGR	island	110498	NR_031648
cg26776957	0.00921568	5.74146e-24	0.00785502	0.0105763	0.847541	1.03431e-20	Postively-GA-related	11	73357183	PLEKHB1	TSS200	opensea	-39	NM_021200
cg20535966	0.00495769	5.82133e-24	0.00422555	0.00568984	0.854002	1.04411e-20	Postively-GA-related	8	80804800		IGR	shore	-20829	NR_110954
cg07306253	-0.0107687	5.93335e-24	-0.0123595	-0.00917795	-0.849437	1.05958e-20	Negatively-GA-related	15	41062224	DNAJC17	Body	opensea	66	NM_001130448
cg14527110	-0.0116189	6.58088e-24	-0.013338	-0.00989973	-0.74477	1.17013e-20	Negatively-GA-related	5	131561292	P4HA2	5'UTR	shore	1642	NM_004199
cg15467577	0.010322	6.63027e-24	0.00879458	0.0118495	0.820686	1.17383e-20	Postively-GA-related	19	35547085	HPN	Body	shelf	15676	NM_002151
cg05298628	-0.0102133	6.85243e-24	-0.0117255	-0.00870119	-0.636065	1.20585e-20	Negatively-GA-related	12	123379569	VPS37B	Body	shore	1142	NM_024667
cg09163035	-0.00865418	6.86985e-24	-0.00993554	-0.00737283	-0.679227	1.20585e-20	Negatively-GA-related	17	37054726	LASP1	Body	opensea	-16505	NR_106837
cg06498520	-0.0193377	7.05898e-24	-0.022202	-0.0164733	-0.778274	1.23378e-20	Negatively-GA-related	4	186990006	TLR3	TSS1500	opensea	-302	NM_003265
cg24868271	0.00643027	7.18517e-24	0.00547752	0.00738302	0.808124	1.25051e-20	Postively-GA-related	3	38070460	PLCD1	Body	island	693	NM_006225
cg04035828	0.00940333	7.41484e-24	0.00800938	0.0107973	0.818884	1.28504e-20	Postively-GA-related	16	12405425	SNX29	Body	opensea	334824	NM_032167
cg03337084	0.00746966	7.55367e-24	0.00636204	0.00857728	0.82441	1.30359e-20	Postively-GA-related	6	31646061	LY6G5C	Body	shelf	2088	NM_025262
cg08122899	0.00948767	7.89697e-24	0.00807983	0.0108955	0.759135	1.35658e-20	Postively-GA-related	3	49499574		IGR	opensea	-6561	NM_004393
cg06769918	0.0137462	7.92672e-24	0.0117063	0.015786	0.755914	1.35658e-20	Postively-GA-related	6	13015005	PHACTR1	Body	island	280812	NM_001242698
cg11864574	0.0165952	8.84093e-24	0.0141283	0.019062	0.811507	1.50676e-20	Postively-GA-related	10	22635028	SPAG6	Body	shore	655	NM_012443
cg24421410	-0.0154931	8.94412e-24	-0.0177966	-0.0131897	-0.65938	1.51804e-20	Negatively-GA-related	6	32920220	HLA-DMA	Body	opensea	678	NM_006120
cg08735211	-0.0148849	9.17678e-24	-0.0170989	-0.012671	-0.687089	1.55112e-20	Negatively-GA-related	6	32920657	HLA-DMA	Body	opensea	241	NM_006120
cg26073885	0.00830071	9.47719e-24	0.00706547	0.00953596	0.846907	1.59533e-20	Postively-GA-related	12	31506955		IGR	opensea	-27797	NM_021238
cg18966401	0.0117709	9.87006e-24	0.0100181	0.0135236	0.782026	1.65468e-20	Postively-GA-related	1	201979478	ELF3	TSS1500	opensea	-211	NM_004433
cg22846826	-0.00852527	9.93153e-24	-0.00979487	-0.00725567	-0.847885	1.65822e-20	Negatively-GA-related	7	4723927	FOXK1	Body	shore	1998	NM_001037165
cg12526197	-0.0086349	9.98435e-24	-0.00992094	-0.00734887	-0.717466	1.66029e-20	Negatively-GA-related	1	230416938	GALNT2	3'UTR	shore	144735	NM_024554
cg22513528	0.00895038	1.10857e-23	0.00761516	0.0102856	0.780822	1.82996e-20	Postively-GA-related	15	77861673		IGR	opensea	63195	NM_032808
cg02553054	-0.00925326	1.10938e-23	-0.0106337	-0.00787284	-0.744087	1.82996e-20	Negatively-GA-related	12	50478480	SMARCD1	TSS1500	shore	-502	NM_003076
cg26799250	0.0100829	1.14824e-23	0.00857787	0.0115879	0.855725	1.88649e-20	Postively-GA-related	17	6358415	PITPNM3	3'UTR	island	10681	NM_019013
cg23490300	0.0114404	1.16285e-23	0.00973239	0.0131483	0.8192	1.90287e-20	Postively-GA-related	2	41461406		IGR	opensea	-643288	NR_033996
cg00087546	0.00663279	1.16858e-23	0.00564248	0.00762309	0.788189	1.90468e-20	Postively-GA-related	1	3308286	PRDM16	Body	shore	-62860	NM_014448
cg09584358	0.015955	1.23708e-23	0.0135707	0.0183393	0.765455	2.00835e-20	Postively-GA-related	17	14201680		IGR	shore	-2825	NM_006041
cg11882607	-0.0082105	1.27273e-23	-0.00943802	-0.00698299	-0.715026	2.05809e-20	Negatively-GA-related	3	12858926	CAND2	Body	shelf	20756	NM_012298
cg17631390	0.00809189	1.28685e-23	0.0068819	0.00930189	0.825974	2.07277e-20	Postively-GA-related	15	42174823	SPTBN5	Body	island	11451	NM_016642
cg19220719	-0.0107866	1.3147e-23	-0.0124001	-0.00917314	-0.6232	2.10934e-20	Negatively-GA-related	10	77532329		IGR	opensea	-10189	NM_032024
cg07897180	0.00890907	1.35839e-23	0.00757574	0.0102424	0.801443	2.17085e-20	Postively-GA-related	16	85787024		IGR	shore	-2336	NM_206967
cg00465247	0.0179682	1.3636e-23	0.0152789	0.0206575	0.702119	2.17085e-20	Postively-GA-related	13	50703477		IGR	shore	-3801	NR_002612
cg11598872	-0.00865786	1.43988e-23	-0.00995479	-0.00736093	-0.635429	2.28343e-20	Negatively-GA-related	17	75881232	FLJ45079	TSS1500	shelf	-1064	NM_001001685
cg01289541	0.00736755	1.50029e-23	0.00626319	0.00847191	0.746623	2.37008e-20	Postively-GA-related	3	170282058	SLC7A14	5'UTR	opensea	21804	NM_020949
cg25020550	-0.0110295	1.53022e-23	-0.0126833	-0.00937572	-0.782304	2.40086e-20	Negatively-GA-related	8	134028958	TG	Body	opensea	29867	NR_107002
cg06759518	0.010121	1.53146e-23	0.00860338	0.0116385	0.827345	2.40086e-20	Postively-GA-related	3	72496799	RYBP	TSS1500	island	-1026	NM_012234
cg21842274	-0.0142249	1.55133e-23	-0.0163583	-0.0120915	-0.66207	2.42275e-20	Negatively-GA-related	5	76248637	CRHBP	TSS200	shore	-42	NM_001882
cg03879823	0.00899027	1.57595e-23	0.00764162	0.0103389	0.790348	2.45189e-20	Postively-GA-related	6	13015221	PHACTR1	Body	shore	280596	NM_001242698
cg15123573	0.00797017	1.61281e-23	0.00677411	0.00916623	0.785476	2.4943e-20	Postively-GA-related	5	176827082		IGR	island	554	NM_001029886
cg14499274	0.0133856	1.61536e-23	0.0113768	0.0153944	0.768023	2.4943e-20	Postively-GA-related	9	136705398	VAV2	Body	opensea	-100322	NM_007101
cg15043318	0.0132275	1.65457e-23	0.0112417	0.0152133	0.796081	2.54528e-20	Postively-GA-related	5	170947897		IGR	opensea	101231	NM_003862
cg23579062	0.00898204	1.69928e-23	0.00763302	0.0103311	0.754481	2.60164e-20	Postively-GA-related	9	34457500	C9orf25	Body	island	1067	NM_147202
cg27488648	0.00987292	1.70388e-23	0.00839003	0.0113558	0.846985	2.60164e-20	Postively-GA-related	11	118477034	PHLDB1	TSS200	shore	-178	NM_015157
cg07056285	0.00601324	1.79463e-23	0.00510932	0.00691715	0.864453	2.73007e-20	Postively-GA-related	5	122433740	PRDM6	Body	shore	8900	NM_001136239
cg08731696	0.0204326	1.84382e-23	0.0173598	0.0235053	0.846514	2.79454e-20	Postively-GA-related	1	59280489		IGR	island	29667	NR_034014
cg16624069	0.0109865	1.85118e-23	0.00933423	0.0126389	0.845539	2.79538e-20	Postively-GA-related	13	99630210	DOCK9	Body	opensea	127	NM_015296
cg03984009	-0.0104619	1.86183e-23	-0.0120354	-0.00888832	-0.773557	2.80116e-20	Negatively-GA-related	6	136172553	PDE7B	TSS1500	opensea	-280	NM_018945
cg00675721	0.0140536	1.9042e-23	0.0119391	0.0161682	0.810537	2.85446e-20	Postively-GA-related	19	39739215		IGR	island	280	NM_001276254
cg16509569	-0.00669673	1.94975e-23	-0.00770472	-0.00568875	-0.813588	2.90008e-20	Negatively-GA-related	12	54891634	NCKAP1L	1stExon	opensea	140	NM_005337
cg01713950	0.0121694	1.95566e-23	0.0103376	0.0140012	0.79609	2.90008e-20	Postively-GA-related	1	17766995	RCC2	TSS1500	shore	-746	NM_018715
cg16949914	-0.0094121	1.95581e-23	-0.0108289	-0.00799533	-0.724949	2.90008e-20	Negatively-GA-related	10	6104515	IL2RA	TSS200	opensea	-183	NM_000417
cg13989852	0.0100774	1.98786e-23	0.00856012	0.0115947	0.852158	2.937e-20	Postively-GA-related	15	68260324		IGR	shore	-86247	NM_016166
cg21268658	0.0110085	2.03616e-23	0.00935039	0.0126667	0.804105	2.99757e-20	Postively-GA-related	1	43998294	PTPRF	5'UTR	shore	1748	NM_002840
cg19103429	-0.0203775	2.28894e-23	-0.0234525	-0.0173025	-0.842486	3.35767e-20	Negatively-GA-related	7	92460784	CDK6	Body	shore	2446	NM_001259
cg02567958	-0.0091496	2.52801e-23	-0.0105325	-0.00776671	-0.821354	3.69518e-20	Negatively-GA-related	22	37962818	CDC42EP1	Body	island	6348	NM_152243
cg11960677	0.010513	2.71104e-23	0.00892225	0.0121037	0.823561	3.94865e-20	Postively-GA-related	1	32705760	MTMR9L	Body	island	1550	NR_026850
cg07988060	-0.0128162	2.75188e-23	-0.0147558	-0.0108765	-0.842501	3.99398e-20	Negatively-GA-related	17	30234789		IGR	opensea	-6061	NM_018428
cg02001279	-0.0183685	2.90324e-23	-0.0211509	-0.0155862	-0.760248	4.19881e-20	Negatively-GA-related	19	940967	ARID3A	Body	island	14931	NM_005224
cg23741330	0.0083419	2.93016e-23	0.00707813	0.00960568	0.814196	4.22288e-20	Postively-GA-related	6	116832940	FAM26E	1stExon	opensea	133	NM_153711
cg16764848	0.00958466	2.96947e-23	0.00813231	0.011037	0.799637	4.26456e-20	Postively-GA-related	14	53258684	GNPNAT1	TSS1500	shore	-299	NM_198066
cg03662049	0.00947882	3.03205e-23	0.00804202	0.0109156	0.836152	4.33927e-20	Postively-GA-related	2	164204829		IGR	island	387683	NM_018086
cg05898524	0.00975632	3.14162e-23	0.00827662	0.011236	0.851868	4.48047e-20	Postively-GA-related	1	156083276	LMNA	TSS1500	shore	-1184	NM_005572
cg22180580	0.0169397	3.17686e-23	0.0143701	0.0195093	0.825026	4.51505e-20	Postively-GA-related	6	138867046	NHSL1	Body	opensea	26621	NM_020464
cg00360761	-0.0122504	3.29e-23	-0.0141097	-0.010391	-0.784807	4.65972e-20	Negatively-GA-related	2	43398079		IGR	island	55665	NM_006887
cg25287071	-0.0153782	3.35766e-23	-0.0177131	-0.0130434	-0.705159	4.7392e-20	Negatively-GA-related	1	226878419	ITPKB	Body	opensea	-15651	NR_103784
cg25182621	0.00893561	3.86553e-23	0.00757589	0.0102953	0.83353	5.43736e-20	Postively-GA-related	3	184097440	CHRD	TSS1500	shore	35	NM_000460
cg20940675	-0.00926088	3.97927e-23	-0.0106708	-0.00785101	-0.605814	5.55408e-20	Negatively-GA-related	1	229714785		IGR	opensea	-20344	NM_012089
cg09446583	-0.00629738	3.98551e-23	-0.00725612	-0.00533865	-0.619758	5.55408e-20	Negatively-GA-related	2	43398271		IGR	island	55473	NM_006887
cg26133301	-0.0113437	3.98908e-23	-0.0130707	-0.00961664	-0.67867	5.55408e-20	Negatively-GA-related	3	27521365		IGR	shelf	4545	NM_003615
cg07338715	-0.00994126	4.01857e-23	-0.0114549	-0.00842757	-0.822573	5.57624e-20	Negatively-GA-related	2	109649281		IGR	shore	-43454	NM_022336
cg15134801	0.0102884	4.23537e-23	0.00872056	0.0118563	0.7562	5.85729e-20	Postively-GA-related	5	60138838	ELOVL7	5'UTR	shore	1262	NM_024930
cg11360522	-0.0108361	4.32041e-23	-0.012488	-0.00918428	-0.711016	5.95484e-20	Negatively-GA-related	13	113379828	ATP11A	Body	shelf	29216	NR_046661
cg15131146	-0.00688924	4.74094e-23	-0.007941	-0.00583748	-0.605479	6.51261e-20	Negatively-GA-related	1	26101755	MAN1C1	Body	shelf	-24911	NM_020451
cg16430687	0.00799709	5.05598e-23	0.00677494	0.00921924	0.798498	6.92223e-20	Postively-GA-related	20	33762474	PROCR	Body	island	2735	NM_006404
cg21288889	-0.0107109	5.29675e-23	-0.012349	-0.00907278	-0.632853	7.20458e-20	Negatively-GA-related	6	89792677	PNRC1	Body	shore	2249	NM_006813
cg07197059	0.00924065	5.29729e-23	0.00782739	0.0106539	0.82616	7.20458e-20	Postively-GA-related	14	23836012	EFS	TSS1500	shore	-1171	NM_005864
cg27110277	0.0103652	5.4194e-23	0.00877939	0.011951	0.828558	7.34632e-20	Postively-GA-related	8	16860121	FGF20	TSS1500	shore	-448	NM_019851
cg02834449	0.0121278	5.53217e-23	0.0102717	0.0139839	0.737765	7.47452e-20	Postively-GA-related	16	85786110	C16orf74	TSS1500	shore	-1422	NM_206967
cg16874095	0.0105879	5.56883e-23	0.00896732	0.0122085	0.824747	7.49938e-20	Postively-GA-related	14	34529121		IGR	island	-108838	NM_022073
cg22540532	0.00917057	5.67001e-23	0.0077665	0.0105746	0.814719	7.61069e-20	Postively-GA-related	4	140518177		IGR	opensea	-40601	NM_030648
cg21581504	0.0104222	5.80237e-23	0.00882593	0.0120185	0.852041	7.76299e-20	Postively-GA-related	2	68545960	CNRIP1	Body	shore	1222	NM_015463
cg10870160	-0.00755438	5.82388e-23	-0.0087115	-0.00639726	-0.430149	7.76646e-20	Negatively-GA-related	17	17695459	RAI1	5'UTR	shelf	-12617	NM_144774
cg16932827	0.00522696	5.87971e-23	0.00442621	0.0060277	0.816415	7.81554e-20	Postively-GA-related	3	193988639		IGR	shore	-20698	NR_125403
cg07788865	-0.0140286	6.08915e-23	-0.0161789	-0.0118783	-0.831516	8.06187e-20	Negatively-GA-related	10	30101042		IGR	opensea	-76313	NM_003174
cg01693598	0.00844911	6.10428e-23	0.00715396	0.00974425	0.80785	8.06187e-20	Postively-GA-related	1	47998637		IGR	shore	96949	NM_004474
cg00499707	0.00880599	6.13235e-23	0.00745604	0.0101559	0.805496	8.07299e-20	Postively-GA-related	20	34679665		IGR	shore	240	NM_012156
cg03008387	-0.0164039	6.65465e-23	-0.0189219	-0.0138859	-0.844768	8.73258e-20	Negatively-GA-related	20	62089152	KCNQ2	Body	shelf	14840	NM_004518
cg09693106	-0.00914424	6.78591e-23	-0.0105483	-0.00774015	-0.72961	8.87647e-20	Negatively-GA-related	22	46449821	C22orf26	1stExon	island	96	NR_027034
cg08645860	-0.0103246	7.22076e-23	-0.0119115	-0.00873767	-0.520719	9.4153e-20	Negatively-GA-related	16	85969301		IGR	opensea	17349	NR_106832
cg27125631	0.0107252	7.46905e-23	0.00907584	0.0123746	0.733596	9.70823e-20	Postively-GA-related	17	47654653	NXPH3	Body	shore	1356	NM_007225
cg25303150	-0.0115494	7.49521e-23	-0.0133257	-0.00977318	-0.631348	9.7115e-20	Negatively-GA-related	10	134211874	PWWP2B	Body	shore	1173	NM_138499
cg10718608	-0.00906587	7.59986e-23	-0.0104605	-0.00767127	-0.629683	9.81613e-20	Negatively-GA-related	17	19438221	SLC47A1	Body	shore	1055	NM_018242
cg13565215	0.0123674	7.66772e-23	0.0104646	0.0142701	0.837006	9.87273e-20	Postively-GA-related	11	117668336	DSCAML1	TSS1500	shore	-361	NM_020693
cg10799440	0.0116205	8.10826e-23	0.00983104	0.0134099	0.721717	1.04073e-19	Postively-GA-related	8	120685686		IGR	opensea	-34581	NM_006209
cg13066703	-0.0147003	8.16524e-23	-0.0169643	-0.0124363	-0.742251	1.04478e-19	Negatively-GA-related	1	211526705	TRAF5	Body	opensea	7000	NM_004619
cg18454133	0.010406	8.37394e-23	0.00880276	0.0120093	0.792977	1.06816e-19	Postively-GA-related	14	23835870	EFS	TSS1500	island	-1029	NM_005864
cg14732969	0.01354	8.48181e-23	0.0114534	0.0156265	0.790507	1.07857e-19	Postively-GA-related	3	97542158		IGR	shore	1275	NM_153605
cg08531140	0.0159693	8.82063e-23	0.0135068	0.0184317	0.845647	1.11819e-19	Postively-GA-related	11	67143062	LOC100130987	Body	shore	-1415	NM_013246
cg00539049	0.010115	9.02859e-23	0.00855472	0.0116754	0.765901	1.14103e-19	Postively-GA-related	2	149933534	LYPD6B	5'UTR	opensea	38554	NM_177964
cg13412545	0.0120194	9.53807e-23	0.0101637	0.0138751	0.76089	1.20172e-19	Postively-GA-related	5	172175765		IGR	island	-6740	NM_001287812
cg16795307	-0.00620705	1.0222e-22	-0.00716646	-0.00524764	-0.754757	1.28395e-19	Negatively-GA-related	13	33780362	STARD13	TSS200	opensea	-176	NM_052851
cg02835964	0.0100963	1.04273e-22	0.00853527	0.0116574	0.824198	1.30574e-19	Postively-GA-related	9	127265171	NR5A1	Body	island	4527	NM_004959
cg13992911	-0.0111808	1.05558e-22	-0.0129099	-0.00945169	-0.772556	1.31782e-19	Negatively-GA-related	5	1003504		IGR	shore	-5572	NM_033120
cg01124546	0.0085903	1.17238e-22	0.00725957	0.00992104	0.857838	1.4592e-19	Postively-GA-related	11	117515332	DSCAML1	Body	opensea	152643	NM_020693
cg03487027	0.0183176	1.20198e-22	0.0154789	0.0211564	0.808264	1.49153e-19	Postively-GA-related	10	77159055	ZNF503	Body	island	-2230	NR_024421
cg11580525	0.00943801	1.21945e-22	0.00797502	0.010901	0.698843	1.50864e-19	Postively-GA-related	11	118022923	SCN4B	Body	shore	706	NM_174934
cg07188665	0.00809841	1.32927e-22	0.00684132	0.0093555	0.811177	1.63957e-19	Postively-GA-related	16	67200492	HSF4	Body	shore	3205	NM_001538
cg17671280	-0.0134652	1.35526e-22	-0.015556	-0.0113744	-0.832601	1.66662e-19	Negatively-GA-related	4	186990202	TLR3	TSS200	opensea	-106	NM_003265
cg04240553	0.00785917	1.4194e-22	0.00663791	0.00908042	0.828662	1.74029e-19	Postively-GA-related	16	67188614	TRADD	Body	island	-3713	NM_033309
cg20593826	0.0202427	1.52296e-22	0.0170936	0.0233919	0.846387	1.86171e-19	Postively-GA-related	1	59280370		IGR	island	29548	NR_034014
cg26297819	-0.0117639	1.63277e-22	-0.013596	-0.00993168	-0.596186	1.99001e-19	Negatively-GA-related	22	41763280	TEF	TSS200	opensea	-56	NM_003216
cg05453820	0.00786851	1.66541e-22	0.00664262	0.00909439	0.779977	2.0238e-19	Postively-GA-related	8	81523903		IGR	opensea	125456	NM_023929
cg13295262	0.00857558	1.68355e-22	0.0072393	0.00991187	0.805155	2.0398e-19	Postively-GA-related	2	177355072		IGR	island	110707	NR_031648
cg21545720	-0.00909196	1.75615e-22	-0.0105097	-0.00767425	-0.693629	2.1215e-19	Negatively-GA-related	1	32405083	PTP4A2	TSS1500	shore	-1096	NM_003479
cg04411893	-0.00945043	1.76198e-22	-0.0109241	-0.00797674	-0.592855	2.12231e-19	Negatively-GA-related	3	185300709		IGR	shelf	-3321	NM_021627
cg00186909	-0.00954534	1.80897e-22	-0.0110345	-0.00805621	-0.692268	2.17254e-19	Negatively-GA-related	12	93129288	PLEKHG7	TSS1500	opensea	-976	NM_001004330
cg17133774	-0.0235603	1.84116e-22	-0.0272369	-0.0198837	-0.706806	2.20474e-19	Negatively-GA-related	1	6198667	CHD5	Body	shelf	41526	NM_015557
cg21048168	0.0109686	1.87646e-22	0.00925642	0.0126808	0.820901	2.24049e-19	Postively-GA-related	7	138458827	ATP6V0A4	5'UTR	opensea	-46	NM_020632
cg16107105	0.0109213	2.10925e-22	0.00921327	0.0126294	0.821498	2.51114e-19	Postively-GA-related	7	150646704	KCNH2	Body	shore	6212	NM_000238
cg15030415	-0.00821525	2.11693e-22	-0.00950017	-0.00693033	-0.66841	2.51299e-19	Negatively-GA-related	17	2908068	RAP1GAP2	Body	opensea	-38880	NR_110818
cg04433322	0.00863568	2.13067e-22	0.00728486	0.0099865	0.54392	2.52202e-19	Postively-GA-related	17	42346894	SLC4A1	TSS1500	opensea	-1393	NM_000342
cg10458216	-0.0107012	2.23347e-22	-0.0123764	-0.00902598	-0.57752	2.6361e-19	Negatively-GA-related	13	97873947	MBNL2	TSS1500	opensea	-602	NM_144778
cg13385210	0.00812334	2.30648e-22	0.00685101	0.00939566	0.828402	2.71448e-19	Postively-GA-related	17	38599271	IGFBP4	TSS1500	island	-404	NM_001552
cg23041109	0.00701337	2.32125e-22	0.00591478	0.00811196	0.832945	2.72405e-19	Postively-GA-related	13	29157934		IGR	opensea	-75206	NM_015932
cg22796958	0.0049581	2.39928e-22	0.00418104	0.00573517	0.717793	2.8076e-19	Postively-GA-related	3	157221260	VEPH1	TSS200	opensea	-125	NM_024621
cg05586134	0.00741685	2.40713e-22	0.00625437	0.00857933	0.800646	2.8076e-19	Postively-GA-related	6	42892994	PTCRA	Body	island	-3865	NM_006586
cg06832008	0.00491448	2.41824e-22	0.00414415	0.00568481	0.855331	2.8076e-19	Postively-GA-related	6	105401339		IGR	shore	-3583	NM_001004317
cg10535320	-0.00938322	2.41978e-22	-0.010854	-0.00791242	-0.608266	2.8076e-19	Negatively-GA-related	17	61908869	PSMC5	Body	shelf	3826	NM_002805
cg00682367	-0.00984214	2.56639e-22	-0.0113864	-0.00829791	-0.547391	2.96931e-19	Negatively-GA-related	20	48963280		IGR	shelf	-25402	NR_109950
cg17276002	-0.0175673	2.88599e-22	-0.020329	-0.0148057	-0.492719	3.32971e-19	Negatively-GA-related	10	75172806	ANXA7	5'UTR	shore	1034	NM_001156
cg01832549	-0.012546	3.15384e-22	-0.0145211	-0.0105709	-0.654543	3.62856e-19	Negatively-GA-related	1	19774989	CAPZB	Body	opensea	36211	NM_004930
cg05641913	0.00848545	3.2973e-22	0.00714862	0.00982229	0.792842	3.78301e-19	Postively-GA-related	12	57410518	TAC3	TSS200	opensea	-175	NM_013251
cg14710552	-0.0225004	3.363e-22	-0.0260464	-0.0189545	-0.732498	3.84764e-19	Negatively-GA-related	7	134832584	TMEM140	TSS200	opensea	-181	NM_018295
cg19672145	0.0125651	3.39252e-22	0.0105846	0.0145456	0.771062	3.87063e-19	Postively-GA-related	2	65571891	SPRED2	Body	opensea	22039	NM_181784
cg23097079	-0.00780263	3.52743e-22	-0.00903325	-0.006572	-0.733045	4.0134e-19	Negatively-GA-related	10	135054967	VENTX	3'UTR	shelf	3560	NM_014468
cg13641317	-0.0154631	3.67853e-22	-0.0179036	-0.0130226	-0.776574	4.17376e-19	Negatively-GA-related	3	127255552		IGR	opensea	1070	NR_125397
cg05498726	0.0144416	3.78459e-22	0.0121613	0.016722	0.809349	4.28227e-19	Postively-GA-related	22	19512942	CLDN5	TSS200	shore	-83	NM_003277
cg10928294	0.00885661	3.93236e-22	0.00745726	0.010256	0.693653	4.43725e-19	Postively-GA-related	17	41739326	MEOX1	TSS1500	opensea	-65	NM_004527
cg02439077	0.0121111	3.95519e-22	0.0101973	0.0140248	0.80568	4.45078e-19	Postively-GA-related	10	72202215	NODAL	TSS1500	shore	-751	NM_018055
cg11579421	-0.0128343	4.15046e-22	-0.0148639	-0.0108046	-0.669774	4.65775e-19	Negatively-GA-related	10	134211857	PWWP2B	Body	shore	1156	NM_138499
cg17112828	0.0100876	4.16196e-22	0.00849224	0.0116829	0.742842	4.65793e-19	Postively-GA-related	1	204655244	LRRN2	TSS1500	shore	-648	NM_006338
cg21221899	-0.00670478	4.19402e-22	-0.00776526	-0.00564429	-0.639912	4.68107e-19	Negatively-GA-related	5	72921439	RGNEF	TSS1500	shore	-543	NM_001080479
cg03028337	0.00733417	4.24494e-22	0.00617391	0.00849444	0.796207	4.72505e-19	Postively-GA-related	2	56410087	CCDC85A	TSS1500	shore	-1170	NM_001080433
cg15962969	0.0168254	4.35075e-22	0.0141625	0.0194883	0.635023	4.82974e-19	Postively-GA-related	6	138866887	NHSL1	Body	opensea	26780	NM_020464
cg24261333	0.00736936	4.41758e-22	0.00620276	0.00853596	0.800875	4.89072e-19	Postively-GA-related	11	73357019	PLEKHB1	TSS1500	opensea	-203	NM_021200
cg03095773	0.00963073	4.47366e-22	0.00810583	0.0111556	0.715403	4.93948e-19	Postively-GA-related	2	102051598	RFX8	Body	opensea	39566	NM_207403
cg07835443	-0.0249274	4.50826e-22	-0.0288748	-0.02098	-0.852032	4.96434e-19	Negatively-GA-related	16	89734986	C16orf55	Body	island	10532	NM_153025
cg14209920	0.00976784	4.5879e-22	0.00822059	0.0113151	0.818764	5.03854e-19	Postively-GA-related	19	13137642	NFIX	Body	shore	2248	NM_002501
cg23674602	-0.00661165	4.65473e-22	-0.0076592	-0.0055641	-0.59998	5.09829e-19	Negatively-GA-related	10	74023752		IGR	shelf	-9924	NM_019058
cg11182874	0.0131851	5.12107e-22	0.0110927	0.0152774	0.828266	5.59416e-19	Postively-GA-related	8	102472508		IGR	opensea	-32159	NM_024915
cg00889363	0.0100684	5.16487e-22	0.00847046	0.0116664	0.838049	5.62555e-19	Postively-GA-related	2	206255841	PARD3B	Body	opensea	-291382	NM_003872
cg13631318	0.0152899	5.1772e-22	0.0128631	0.0177167	0.846695	5.62555e-19	Postively-GA-related	11	13987766	SPON1	Body	shore	3583	NM_006108
cg10179949	-0.00630512	5.27616e-22	-0.00730618	-0.00530407	-0.674122	5.71795e-19	Negatively-GA-related	1	159795589	SLAMF8	TSS1500	opensea	-889	NM_020125
cg08250081	-0.0117999	5.49514e-22	-0.0136746	-0.00992518	-0.609615	5.9396e-19	Negatively-GA-related	4	10125330		IGR	opensea	-6758	NM_005112
cg15908709	0.0110539	6.05883e-22	0.00929484	0.0128129	0.821002	6.53169e-19	Postively-GA-related	17	46676215	LOC404266	Body	shore	2896	NR_033201
cg16151082	0.00717882	6.30369e-22	0.0060357	0.00832194	0.764204	6.77196e-19	Postively-GA-related	8	96145483	PLEKHF2	TSS1500	shore	-465	NM_024613
cg15028899	0.0134777	6.31468e-22	0.0113315	0.0156239	0.769364	6.77196e-19	Postively-GA-related	11	120275443	ARHGEF12	Body	opensea	19441	NM_015313
cg12490887	0.00832606	6.44361e-22	0.00699978	0.00965235	0.816005	6.89223e-19	Postively-GA-related	9	127267658	NR5A1	5'UTR	island	2040	NM_004959
cg02859421	0.00907667	6.55465e-22	0.00763041	0.0105229	0.76941	6.99279e-19	Postively-GA-related	19	3465071		IGR	shore	15468	NM_001136503
cg21574271	-0.010059	6.89502e-22	-0.0116631	-0.00845485	-0.548343	7.33686e-19	Negatively-GA-related	4	96051461	BMPR1B	Body	opensea	38820	NM_001203
cg21363348	-0.0144975	7.7017e-22	-0.0168137	-0.0121813	-0.669811	8.17405e-19	Negatively-GA-related	7	134832221	TMEM140	TSS1500	opensea	-544	NM_018295
cg26646427	-0.00914739	7.95333e-22	-0.0106096	-0.00768518	-0.839007	8.41935e-19	Negatively-GA-related	22	46770870	CELSR1	Body	island	39573	NM_018006
cg20924136	-0.00858907	8.92832e-22	-0.00996467	-0.00721347	-0.600911	9.42718e-19	Negatively-GA-related	2	230808359	FBXO36	Body	opensea	21153	NM_174899
cg17145190	0.00707335	9.01829e-22	0.00594032	0.00820639	0.738868	9.48752e-19	Postively-GA-related	19	13197029	NFIX	Body	shore	16944	NM_005583
cg10045354	0.00855892	9.03166e-22	0.00718789	0.00992996	0.851222	9.48752e-19	Postively-GA-related	11	111169427	C11orf93	TSS1500	island	-137	NM_001136105
cg12758082	-0.00766138	9.40601e-22	-0.00888946	-0.00643329	-0.659793	9.84579e-19	Negatively-GA-related	13	113407769	ATP11A	Body	shelf	1275	NR_046661
cg06753281	-0.00877611	9.42066e-22	-0.0101829	-0.0073693	-0.742646	9.84579e-19	Negatively-GA-related	1	6086652	KCNAB2	5'UTR	shore	580	NM_003636
cg24085039	-0.0138984	9.74469e-22	-0.0161275	-0.0116692	-0.648972	1.01586e-18	Negatively-GA-related	10	134211908	PWWP2B	Body	shore	1207	NM_138499
cg10980102	0.0158341	9.82699e-22	0.0132941	0.0183741	0.801096	1.02115e-18	Postively-GA-related	12	6166874	VWF	Body	island	66961	NM_000552
cg27140633	0.0101534	9.84512e-22	0.00852464	0.0117822	0.80152	1.02115e-18	Postively-GA-related	11	63685905		IGR	island	-1590	NM_173587
cg04025970	-0.0144576	1.0354e-21	-0.0167788	-0.0121364	-0.81302	1.07122e-18	Negatively-GA-related	8	8727303	MFHAS1	Body	opensea	23827	NM_004225
cg15546227	0.01246	1.04897e-21	0.0104591	0.0144609	0.734367	1.08194e-18	Postively-GA-related	1	61546247	NFIA	Body	shelf	-1286	NM_005595
cg07013104	0.0055977	1.05103e-21	0.00469875	0.00649664	0.807168	1.08194e-18	Postively-GA-related	11	73357095	PLEKHB1	TSS200	opensea	-127	NM_021200
cg06528223	0.00911518	1.07515e-21	0.0076508	0.0105796	0.845468	1.104e-18	Postively-GA-related	19	6477198	DENND1C	Body	shore	4620	NM_024898
cg21785145	0.00819244	1.12908e-21	0.00687523	0.00950965	0.703748	1.15377e-18	Postively-GA-related	17	48635853		IGR	shore	-2575	NM_018896
cg17353337	0.0167574	1.12923e-21	0.0140631	0.0194517	0.691865	1.15377e-18	Postively-GA-related	6	138866898	NHSL1	Body	opensea	26769	NM_020464
cg14962509	0.017845	1.15184e-21	0.0149748	0.0207151	0.809113	1.17395e-18	Postively-GA-related	1	36039655	TFAP2E	Body	island	685	NM_178548
cg12819393	0.011196	1.19743e-21	0.00939409	0.0129979	0.857763	1.21739e-18	Postively-GA-related	9	127240449		IGR	island	29249	NM_004959
cg01307684	0.0147063	1.2184e-21	0.0123387	0.0170738	0.789498	1.23566e-18	Postively-GA-related	4	80886143	ANTXR2	Body	island	108333	NM_058172
cg26619671	-0.00690938	1.25483e-21	-0.00802225	-0.0057965	-0.585813	1.26946e-18	Negatively-GA-related	16	89638625		IGR	shelf	-3550	NM_014427
cg04994481	0.0142779	1.34161e-21	0.0119756	0.0165801	0.828917	1.35392e-18	Postively-GA-related	14	65345381		IGR	shore	-35697	NM_001202558
cg11859982	0.00551016	1.3957e-21	0.00462108	0.00639924	0.73637	1.40506e-18	Postively-GA-related	7	127907529		IGR	shelf	26199	NM_000230
cg09898695	0.0100502	1.46667e-21	0.00842723	0.0116732	0.737871	1.47289e-18	Postively-GA-related	15	41135793	SPINT1	TSS1500	island	-452	NM_003710
cg08457421	0.0121324	1.56939e-21	0.0101709	0.0140938	0.84619	1.5722e-18	Postively-GA-related	22	31536431	PLA2G3	5'UTR	opensea	161	NM_015715
cg09761503	0.00704739	1.57524e-21	0.00590797	0.00818681	0.788549	1.57422e-18	Postively-GA-related	7	142659349	KEL	1stExon	opensea	153	NM_000420
cg04422625	-0.00736435	1.65027e-21	-0.00855595	-0.00617275	-0.34579	1.64521e-18	Negatively-GA-related	8	125053833	FER1L6	Body	opensea	-811	NM_001038706
cg20211816	-0.0132637	1.67307e-21	-0.0154103	-0.0111171	-0.637553	1.6639e-18	Negatively-GA-related	6	17988861	KIF13A	TSS1500	shore	-1008	NM_022113
cg20072118	-0.0174025	1.70341e-21	-0.0202198	-0.0145852	-0.677731	1.68997e-18	Negatively-GA-related	12	52653637		IGR	shore	26684	NM_005556
cg06658821	0.00874909	1.72583e-21	0.00733237	0.0101658	0.812708	1.70809e-18	Postively-GA-related	9	36135378	GLIPR2	TSS1500	shore	-1154	NM_022343
cg25370658	0.00923727	1.78199e-21	0.0077407	0.0107338	0.733797	1.75943e-18	Postively-GA-related	6	7673306		IGR	opensea	-53704	NM_001718
cg10343364	-0.0127664	1.78736e-21	-0.0148348	-0.0106979	-0.714703	1.7605e-18	Negatively-GA-related	16	3559568	CLUAP1	Body	opensea	-325	NM_015041
cg22786748	0.00869391	1.79267e-21	0.00728523	0.0101026	0.831065	1.76151e-18	Postively-GA-related	6	31034042		IGR	opensea	12816	NR_003948
cg02630477	0.0119528	1.89128e-21	0.0100143	0.0138912	0.798979	1.85397e-18	Postively-GA-related	1	40388223		IGR	opensea	-20537	NM_005376
cg07276534	0.007897	2.05368e-21	0.00661452	0.00917948	0.832714	2.00838e-18	Postively-GA-related	3	193534580		IGR	opensea	177446	NR_027764
cg05730269	0.0106874	2.13702e-21	0.00895058	0.0124242	0.836963	2.08491e-18	Postively-GA-related	11	118477055	PHLDB1	TSS200	shore	-157	NM_015157
cg12107247	0.0104195	2.15012e-21	0.00872608	0.012113	0.828969	2.09272e-18	Postively-GA-related	17	75759464		IGR	opensea	-34824	NR_104134
cg26890706	0.00954518	2.19394e-21	0.00799332	0.011097	0.777345	2.13033e-18	Postively-GA-related	6	13924425	RNF182	TSS1500	shore	-251	NM_152737
cg03080336	0.00835566	2.25488e-21	0.00699657	0.00971476	0.737928	2.18351e-18	Postively-GA-related	4	186033378		IGR	opensea	-31038	NM_001151
cg09741713	0.00904082	2.25934e-21	0.00757023	0.0105114	0.704425	2.18351e-18	Postively-GA-related	12	62471915	FAM19A2	5'UTR	opensea	114704	NM_178539
cg15240733	0.00969997	2.34069e-21	0.00812122	0.0112787	0.809642	2.25681e-18	Postively-GA-related	12	52258691		IGR	shore	-23101	NM_182608
cg24504289	0.0087526	2.3599e-21	0.00732785	0.0101774	0.812837	2.27001e-18	Postively-GA-related	6	32061478	TNXB	Body	shelf	15672	NM_019105
cg11581865	0.0140093	2.38693e-21	0.0117284	0.0162902	0.740336	2.29065e-18	Postively-GA-related	11	120078840		IGR	shelf	-2906	NM_178507
cg17852326	0.00658723	2.49175e-21	0.00551397	0.00766048	0.561507	2.38566e-18	Postively-GA-related	1	221055964	HLX	Body	shore	-2483	NR_046901
cg24095374	-0.00866404	2.51859e-21	-0.0100759	-0.00725215	-0.653309	2.40575e-18	Negatively-GA-related	5	176799366	RGS14	3'UTR	opensea	-12065	NM_003052
cg23268630	0.0103374	2.61114e-21	0.00865178	0.012023	0.810679	2.48837e-18	Postively-GA-related	1	32264315	SPOCD1	Body	opensea	17336	NM_144569
cg04593538	0.00856724	2.71143e-21	0.00716939	0.00996508	0.597138	2.57796e-18	Postively-GA-related	17	41740208	MEOX1	TSS1500	opensea	-947	NM_004527
cg21376733	-0.00477437	2.73322e-21	-0.00555347	-0.00399527	-0.786851	2.59268e-18	Negatively-GA-related	12	54891636	NCKAP1L	1stExon	opensea	142	NM_005337
cg16223546	-0.00976537	2.74607e-21	-0.011359	-0.00817169	-0.269611	2.59886e-18	Negatively-GA-related	5	158768976		IGR	opensea	10451	NR_037889
cg02983090	-0.0141627	2.86579e-21	-0.0164756	-0.0118497	-0.766375	2.70593e-18	Negatively-GA-related	16	27437892	IL21R	TSS1500	opensea	-686	NM_021798
cg01022012	0.00718861	3.0119e-21	0.00601362	0.00836359	0.830725	2.83736e-18	Postively-GA-related	2	232765174		IGR	shore	-8167	NR_031717
cg08620426	-0.0155217	3.04252e-21	-0.0180592	-0.0129843	-0.624854	2.85966e-18	Negatively-GA-related	16	29607030		IGR	shore	18007	NM_031211
cg16042943	-0.00983721	3.05248e-21	-0.0114455	-0.00822894	-0.564819	2.86246e-18	Negatively-GA-related	14	69574378	DCAF5	Body	opensea	44937	NM_003861
cg27106909	-0.00977679	3.08045e-21	-0.0113754	-0.00817815	-0.742602	2.88211e-18	Negatively-GA-related	16	30106897	YPEL3	1stExon	shore	623	NM_031477
cg04459939	0.0124861	3.24571e-21	0.0104427	0.0145296	0.699247	3.02983e-18	Postively-GA-related	15	90291141		IGR	shelf	3398	NM_018670
cg10422709	0.00816514	3.26799e-21	0.0068287	0.00950158	0.761419	3.04372e-18	Postively-GA-related	15	53083978		IGR	shore	-1770	NM_004498
cg09737078	0.00909777	3.28555e-21	0.00760855	0.010587	0.817095	3.05315e-18	Postively-GA-related	16	4366839		IGR	island	11501	NR_110901
cg22618924	0.00718221	3.35165e-21	0.00600615	0.00835827	0.815017	3.10754e-18	Postively-GA-related	5	126054151		IGR	opensea	-58163	NM_005573
cg06915570	0.0101553	3.53613e-21	0.00849086	0.0118196	0.781777	3.2712e-18	Postively-GA-related	2	31522601		IGR	opensea	65722	NM_014600
cg27051318	-0.0101813	3.64222e-21	-0.0118508	-0.00851183	-0.806989	3.36177e-18	Negatively-GA-related	8	42623771	CHRNA6	TSS200	opensea	157	NM_004198
cg17093826	0.00916593	3.74129e-21	0.00766225	0.0106696	0.773897	3.44547e-18	Postively-GA-related	7	138458720	ATP6V0A4	5'UTR	opensea	61	NM_020632
cg11397301	0.00722365	3.84594e-21	0.00603805	0.00840925	0.682722	3.53392e-18	Postively-GA-related	15	32933661	SCG5	TSS1500	opensea	-208	NM_003020
cg05460329	0.013453	3.86897e-21	0.0112448	0.0156612	0.761541	3.54715e-18	Postively-GA-related	22	19512903	CLDN5	TSS200	shore	-44	NM_003277
cg07683388	0.0102773	3.92729e-21	0.0085899	0.0119647	0.834514	3.5926e-18	Postively-GA-related	2	198029332	ANKRD44	Body	island	137910	NR_046837
cg23335299	0.0135274	4.21276e-21	0.0113038	0.0157511	0.714112	3.84517e-18	Postively-GA-related	15	90291756		IGR	shore	2783	NM_018670
cg19425295	0.00799998	4.36331e-21	0.00668415	0.00931581	0.846132	3.97376e-18	Postively-GA-related	11	1989233		IGR	shore	20732	NM_021134
cg21876925	-0.0104618	4.48805e-21	-0.0121833	-0.00874021	-0.778285	4.07831e-18	Negatively-GA-related	1	173175328	TNFSF4	Body	opensea	-632	NM_003326
cg04160501	-0.0189713	4.62738e-21	-0.0220948	-0.0158478	-0.69506	4.19565e-18	Negatively-GA-related	7	4723667	FOXK1	Body	shore	1738	NM_001037165
cg26200585	0.0103938	4.78078e-21	0.00868162	0.0121061	0.822239	4.32518e-18	Postively-GA-related	19	40919245	PRX	1stExon	opensea	25	NM_020956
cg23225748	-0.00345991	4.80113e-21	-0.00402992	-0.0028899	-0.793966	4.33405e-18	Negatively-GA-related	10	80062665		IGR	shore	35581	NR_073447
cg20149937	0.0109001	4.85877e-21	0.00910395	0.0126962	0.755994	4.37646e-18	Postively-GA-related	19	3465709		IGR	shore	14830	NM_001136503
cg08794763	0.00963117	4.96728e-21	0.00804355	0.0112188	0.827084	4.46441e-18	Postively-GA-related	19	2977843	TLE6	5'UTR	shore	308	NM_024760
cg08450982	0.00686712	4.99743e-21	0.00573501	0.00799922	0.792907	4.48171e-18	Postively-GA-related	19	41195910	NUMBL	Body	shore	116	NM_004756
cg15392900	0.00892445	5.16595e-21	0.00745235	0.0103966	0.675967	4.62274e-18	Postively-GA-related	17	41909709	MPP3	5'UTR	shore	837	NM_001932
cg00519208	0.00834099	5.25998e-21	0.00696471	0.00971727	0.74183	4.68998e-18	Postively-GA-related	1	93258319	EVI5	TSS1500	opensea	-359	NM_005665
cg12799818	-0.00557632	5.26393e-21	-0.00649644	-0.0046562	-0.694053	4.68998e-18	Negatively-GA-related	17	19450343	SLC47A1	Body	opensea	-10529	NR_003022
cg02558026	-0.00979205	5.28232e-21	-0.0114079	-0.00817623	-0.756169	4.69618e-18	Negatively-GA-related	16	30904573	MIR762	TSS1500	shore	-650	NR_031576
cg07869830	0.00755841	5.3479e-21	0.00631091	0.00880592	0.82278	4.7441e-18	Postively-GA-related	10	105253117	NEURL	TSS1500	shore	-617	NM_004210
cg06947286	-0.0100964	5.35932e-21	-0.0117629	-0.00842995	-0.398125	4.7441e-18	Negatively-GA-related	5	131596602	PDLIM4	Body	shelf	3252	NM_003687
cg07320695	0.00985062	5.48291e-21	0.0082241	0.0114771	0.77558	4.84306e-18	Postively-GA-related	4	107423690		IGR	opensea	-135099	NM_001195138
cg26884581	0.00832308	5.58565e-21	0.00694835	0.00969781	0.808749	4.92323e-18	Postively-GA-related	11	64527414	PYGM	1stExon	opensea	772	NM_005609
cg13298859	-0.0103157	5.61366e-21	-0.0120197	-0.00861172	-0.711764	4.93732e-18	Negatively-GA-related	7	2551996	LFNG	TSS200	opensea	-166	NM_002304
cg09317554	0.0102909	5.67094e-21	0.00859068	0.0119911	0.80136	4.97197e-18	Postively-GA-related	4	151505084	LRBA	Body	island	2008	NM_006439
cg24295985	-0.00583116	5.67819e-21	-0.00679457	-0.00486776	-0.635238	4.97197e-18	Negatively-GA-related	1	2431385	PLCH2	Body	shelf	23632	NM_014638
cg06097370	0.00657661	5.68938e-21	0.00549	0.00766321	0.708902	4.97197e-18	Postively-GA-related	10	21604082		IGR	opensea	140852	NR_046283
cg24167372	0.00574615	5.70695e-21	0.00479671	0.0066956	0.789795	4.97674e-18	Postively-GA-related	5	146888628		IGR	shore	990	NM_001387
cg11188666	0.00684207	5.73259e-21	0.00571146	0.00797268	0.748448	4.98851e-18	Postively-GA-related	4	83718165	SCD5	Body	shore	1844	NM_024906
cg26766373	-0.00804656	5.79529e-21	-0.00937646	-0.00671667	-0.603207	5.0324e-18	Negatively-GA-related	11	75063913	ARRB1	TSS1500	shore	-1039	NM_004041
cg14909614	0.0145965	5.87421e-21	0.0121835	0.0170095	0.752948	5.09018e-18	Postively-GA-related	6	35454069	TEAD3	Body	island	10791	NM_003214
cg01091117	-0.0094826	5.89477e-21	-0.0110503	-0.00791492	-0.806766	5.09723e-18	Negatively-GA-related	5	40682333	PTGER4	Body	shore	2302	NM_000958
cg02678305	-0.00731562	6.42074e-21	-0.00852682	-0.00610442	-0.516755	5.53586e-18	Negatively-GA-related	6	30460322	HLA-E	Body	shelf	3140	NM_005516
cg06184825	0.0150112	6.42898e-21	0.0125258	0.0174966	0.82198	5.53586e-18	Postively-GA-related	6	36772775	CPNE5	Body	opensea	34444	NM_020939
cg20392842	-0.0222461	6.49525e-21	-0.02593	-0.0185622	-0.736859	5.58122e-18	Negatively-GA-related	6	32909003	HLA-DMB	TSS200	opensea	-157	NM_002118
cg13745632	0.0108798	6.83796e-21	0.00907655	0.012683	0.840619	5.86344e-18	Postively-GA-related	10	50507003	C10orf71	TSS200	opensea	-66	NR_108038
cg17583256	0.0100566	6.85721e-21	0.00838971	0.0117235	0.768479	5.8677e-18	Postively-GA-related	22	19513008	CLDN5	TSS200	shore	-149	NM_003277
cg18280057	0.0110281	7.14081e-21	0.00919893	0.0128573	0.82189	6.09768e-18	Postively-GA-related	8	125741158	MTSS1	TSS1500	island	-411	NM_014751
cg19617213	-0.0111699	7.47374e-21	-0.0130241	-0.00931581	-0.751617	6.36872e-18	Negatively-GA-related	19	1074926	HMHA1	Body	island	-1706	NM_012292
cg10938046	0.0136536	7.62746e-21	0.0113864	0.0159208	0.816536	6.48626e-18	Postively-GA-related	6	43969577	C6orf223	Body	shore	1241	NM_153246
cg15777760	-0.00773944	7.71058e-21	-0.00902482	-0.00645406	-0.626397	6.54339e-18	Negatively-GA-related	16	29832180	C16orf53	3'UTR	shelf	466	NM_005115
cg23754918	0.015253	7.90635e-21	0.0127186	0.0177873	0.395609	6.6957e-18	Postively-GA-related	7	2653733	IQCE	3'UTR	opensea	-17869	NM_025250
cg10714284	-0.00709288	8.10584e-21	-0.00827189	-0.00591388	-0.744163	6.85052e-18	Negatively-GA-related	6	32908901	HLA-DMB	TSS200	opensea	-55	NM_002118
cg23915792	-0.00984553	8.15129e-21	-0.0114822	-0.00820881	-0.61736	6.87479e-18	Negatively-GA-related	22	41763255	TEF	TSS200	opensea	-81	NM_003216
cg04521626	-0.0115067	8.2833e-21	-0.0134201	-0.00959332	-0.372575	6.96987e-18	Negatively-GA-related	17	4714200	PLD2	Body	shelf	3805	NM_002663
cg19049607	-0.0128894	8.29797e-21	-0.0150328	-0.010746	-0.744557	6.96987e-18	Negatively-GA-related	12	12764333	CREBL2	TSS1500	shore	-433	NM_001310
cg23014759	0.0113151	8.43204e-21	0.00943298	0.0131972	0.253593	7.06803e-18	Postively-GA-related	1	147059047	BCL9	5'UTR	opensea	45777	NM_004326
cg00713294	-0.0178625	8.51053e-21	-0.0208342	-0.0148909	-0.765257	7.1193e-18	Negatively-GA-related	1	55678649	USP24	Body	shore	2389	NM_015306
cg16545105	-0.0100427	8.6274e-21	-0.0117138	-0.00837159	-0.657641	7.20239e-18	Negatively-GA-related	5	76248749	CRHBP	1stExon	shore	70	NM_001882
cg09233395	-0.0140865	8.77991e-21	-0.0164313	-0.0117418	-0.655082	7.31484e-18	Negatively-GA-related	8	116678582	TRPS1	5'UTR	shore	1656	NM_014112
cg24349631	-0.0116411	8.94801e-21	-0.0135794	-0.00970282	-0.649997	7.4398e-18	Negatively-GA-related	22	46449752	C22orf26	1stExon	island	27	NR_027034
cg15554005	0.0129699	9.23321e-21	0.0108092	0.0151306	0.771137	7.66142e-18	Postively-GA-related	11	128741313		IGR	opensea	-4046	NM_000220
cg04176122	0.00614702	9.30511e-21	0.00512282	0.00717121	0.567614	7.70551e-18	Postively-GA-related	11	118779835	BCL9L	Body	shore	-1581	NR_039713
cg18788284	-0.0151744	9.34171e-21	-0.0177029	-0.0126459	-0.785452	7.72026e-18	Negatively-GA-related	8	731697		IGR	opensea	44093	NR_073397
cg22685502	0.0112879	9.44163e-21	0.00940665	0.0131691	0.808556	7.78717e-18	Postively-GA-related	3	72496851	RYBP	TSS1500	island	-1078	NM_012234
cg13859511	0.0100934	9.73335e-21	0.00841038	0.0117764	0.796778	8.01168e-18	Postively-GA-related	2	219749205	WNT10A	Body	shore	3951	NM_025216
cg13497089	0.00952622	9.78783e-21	0.00793762	0.0111148	0.750048	8.04041e-18	Postively-GA-related	4	83718406	SCD5	Body	shore	1603	NM_024906
cg24296397	-0.0116248	1.00429e-20	-0.0135643	-0.00968541	-0.80526	8.22603e-18	Negatively-GA-related	3	49692537	BSN	Body	shelf	-18897	NM_001640
cg03634833	-0.0131229	1.00538e-20	-0.0153122	-0.0109335	-0.572971	8.22603e-18	Negatively-GA-related	7	965534	ADAP1	Body	shore	1317	NM_006869
cg26013992	0.00946303	1.06074e-20	0.00788279	0.0110433	0.631731	8.66167e-18	Postively-GA-related	1	61520099		IGR	shore	-22846	NM_005595
cg14023999	0.011206	1.07211e-20	0.00933431	0.0130776	0.59461	8.73527e-18	Postively-GA-related	15	90543224		IGR	shore	-1498	NM_198526
cg25228169	0.00713962	1.074e-20	0.00594711	0.00833213	0.7737	8.73527e-18	Postively-GA-related	15	72489416	GRAMD2	Body	shore	719	NM_001012642
cg00541544	-0.00793667	1.08336e-20	-0.00926251	-0.00661084	-0.580027	8.79392e-18	Negatively-GA-related	22	39150255	UNC84B	5'UTR	shore	1211	NM_015374
cg27102629	0.0128374	1.08975e-20	0.0106927	0.0149821	0.780321	8.82837e-18	Postively-GA-related	10	76573155		IGR	shore	-13015	NM_012330
cg01076459	-0.00710252	1.09783e-20	-0.00828928	-0.00591576	-0.650552	8.8763e-18	Negatively-GA-related	17	2908230	RAP1GAP2	Body	opensea	-39042	NR_110818
cg17881600	0.00892317	1.10551e-20	0.00743202	0.0104143	0.704382	8.92084e-18	Postively-GA-related	6	17012979		IGR	opensea	-89509	NM_001190766
cg24363020	-0.0109916	1.13838e-20	-0.0128293	-0.00915388	-0.709391	9.16811e-18	Negatively-GA-related	3	72706849		IGR	shelf	190748	NM_018130
cg00996847	0.00790634	1.17067e-20	0.00658381	0.00922887	0.743685	9.40968e-18	Postively-GA-related	1	59902528	FGGY	Body	opensea	-78772	NM_018291
cg02124912	0.0151422	1.21368e-20	0.0126077	0.0176766	0.808583	9.73634e-18	Postively-GA-related	1	202091933	GPR37L1	TSS200	opensea	-95	NM_004767
cg03747456	-0.00990366	1.23048e-20	-0.0115617	-0.00824561	-0.507421	9.85191e-18	Negatively-GA-related	12	52586127	KRT80	TSS1500	opensea	-344	NM_182507
cg16990174	0.0125679	1.25981e-20	0.010463	0.0146729	0.81756	1.00671e-17	Postively-GA-related	3	72496875	RYBP	TSS1500	shore	-1102	NM_012234
cg12405048	0.00795638	1.27065e-20	0.0066236	0.00928916	0.771723	1.0134e-17	Postively-GA-related	12	112074086		IGR	opensea	-36607	NM_002973
cg17375396	-0.0128496	1.30769e-20	-0.0150031	-0.0106961	-0.579839	1.04092e-17	Negatively-GA-related	11	67202808	RPS6KB2	3'UTR	shore	2344	NM_005608
cg04384031	-0.0126287	1.31728e-20	-0.0147455	-0.010512	-0.391129	1.04652e-17	Negatively-GA-related	17	19631485		IGR	shelf	-11443	NM_152908
cg27024992	-0.00669701	1.3625e-20	-0.00782018	-0.00557384	-0.368479	1.08036e-17	Negatively-GA-related	2	48094603	FBXO11	5'UTR	opensea	21254	NM_012167
cg09496748	0.0128004	1.36596e-20	0.0106535	0.0149473	0.850894	1.08102e-17	Postively-GA-related	2	198029215	ANKRD44	Body	island	138027	NR_046837
cg22171829	0.00941466	1.38495e-20	0.00783527	0.0109941	0.781315	1.09394e-17	Postively-GA-related	7	95225520	PDK4	1stExon	island	404	NM_002612
cg01439383	-0.00820913	1.39755e-20	-0.0095865	-0.00683176	-0.77521	1.10177e-17	Negatively-GA-related	7	2728776	AMZ1	5'UTR	shore	941	NM_133463
cg19784880	-0.0045526	1.47468e-20	-0.00531717	-0.00378804	-0.782069	1.16035e-17	Negatively-GA-related	5	178957344		IGR	shore	-20217	NM_025158
cg01463828	0.0162554	1.48766e-20	0.0135251	0.0189858	0.851337	1.16833e-17	Postively-GA-related	8	22446721	PDLIM2	Body	opensea	8735	NM_021630
cg08722122	0.00804981	1.50212e-20	0.00669749	0.00940213	0.743602	1.17743e-17	Postively-GA-related	8	38326574	FGFR1	TSS1500	shore	-223	NM_015850
cg25414605	-0.00721313	1.55335e-20	-0.0084256	-0.00600067	-0.673293	1.21483e-17	Negatively-GA-related	11	67182672	ATPGD1	TSS1500	shore	-476	NM_020811
cg16398956	-0.0128669	1.55575e-20	-0.0150298	-0.010704	-0.710557	1.21483e-17	Negatively-GA-related	14	100212958		IGR	opensea	-46786	NM_004434
cg06277849	-0.010201	1.60219e-20	-0.0119166	-0.00848538	-0.749634	1.24872e-17	Negatively-GA-related	4	186316674	ANKRD37	TSS1500	shore	-1165	NM_181726
cg27066989	-0.012316	1.61517e-20	-0.0143876	-0.0102444	-0.644751	1.25645e-17	Negatively-GA-related	13	51640362	GUCY1B2	TSS200	opensea	-70	NM_004129
cg02324920	0.00759899	1.6318e-20	0.00632058	0.00887741	0.765057	1.26699e-17	Postively-GA-related	10	105253152	NEURL	TSS1500	shore	-582	NM_004210
cg08416522	-0.00987822	1.63857e-20	-0.0115402	-0.00821624	-0.677032	1.26851e-17	Negatively-GA-related	21	30451568	C21orf7	TSS1500	opensea	1777	NM_020152
cg11887214	0.00801199	1.63993e-20	0.00666398	0.00936	0.802386	1.26851e-17	Postively-GA-related	11	64527417	PYGM	1stExon	opensea	769	NM_005609
cg20115910	0.0101481	1.70649e-20	0.00843955	0.0118567	0.750664	1.31751e-17	Postively-GA-related	12	49934906	KCNH3	Body	shore	1967	NM_012284
cg12533496	0.00817869	1.71609e-20	0.00680156	0.00955583	0.811264	1.32243e-17	Postively-GA-related	17	26859931	FOXN1	Body	opensea	8973	NM_003593
cg10022914	0.00978018	1.72956e-20	0.00813316	0.0114272	0.756182	1.33032e-17	Postively-GA-related	10	102494320		IGR	shore	-11147	NM_000278
cg18316030	0.00818613	1.74553e-20	0.00680734	0.00956493	0.780009	1.34009e-17	Postively-GA-related	11	65124769	TIGD3	3'UTR	shore	2488	NM_145719
cg21795221	0.017703	1.77955e-20	0.0147203	0.0206858	0.714427	1.36367e-17	Postively-GA-related	6	156718262		IGR	island	-380801	NM_017519
cg15738800	0.00964327	1.79137e-20	0.00801832	0.0112682	0.804001	1.36797e-17	Postively-GA-related	17	46035272	PRR15L	TSS200	opensea	-30	NM_024320
cg05767562	0.00937214	1.79253e-20	0.00779286	0.0109514	0.751704	1.36797e-17	Postively-GA-related	17	76227422	LOC283999	5'UTR	shore	32	NM_001145529
cg14830371	-0.012824	1.79517e-20	-0.014985	-0.010663	-0.67369	1.36797e-17	Negatively-GA-related	8	25991602		IGR	opensea	-88963	NM_022659
cg06652329	-0.012188	1.81927e-20	-0.0142423	-0.0101337	-0.793529	1.38378e-17	Negatively-GA-related	12	102874566	IGF1	TSS200	opensea	-189	NM_000618
cg26612794	-0.011954	1.84657e-20	-0.0139694	-0.0099386	-0.76766	1.40194e-17	Negatively-GA-related	16	88148745		IGR	opensea	-14155	NR_120310
cg02394395	0.00860066	2.15117e-20	0.00714679	0.0100545	0.690601	1.63018e-17	Postively-GA-related	10	94825257	CYP26C1	Body	shore	4237	NM_183374
cg27585939	-0.0127191	2.25489e-20	-0.014871	-0.0105673	-0.728079	1.70564e-17	Negatively-GA-related	11	108983607		IGR	opensea	-309238	NM_207645
cg14760020	0.010274	2.27852e-20	0.00853557	0.0120125	0.792748	1.72034e-17	Postively-GA-related	3	170529777		IGR	opensea	58267	NM_001099645
cg12727060	0.00780148	2.30334e-20	0.00648115	0.00912181	0.735819	1.73589e-17	Postively-GA-related	6	37568438		IGR	opensea	-45241	NR_039669
cg03602233	-0.00916498	2.3527e-20	-0.0107166	-0.00761332	-0.768947	1.76985e-17	Negatively-GA-related	16	75144040	ZNRF1	3'UTR	opensea	6629	NM_153486
cg12550731	0.0105053	2.38119e-20	0.00872636	0.0122843	0.667524	1.788e-17	Postively-GA-related	1	184355219	C1orf21	TSS1500	shore	-930	NM_030806
cg13283635	-0.0105412	2.41339e-20	-0.0123267	-0.00875574	-0.386215	1.80888e-17	Negatively-GA-related	20	61450653	COL9A3	Body	shore	2240	NM_001853
cg01287088	0.0136454	2.54206e-20	0.0113321	0.0159588	0.808526	1.89855e-17	Postively-GA-related	5	176827392	PFN3	1stExon	island	244	NM_001029886
cg13280041	0.0163183	2.54227e-20	0.0135518	0.0190847	0.663086	1.89855e-17	Postively-GA-related	6	138866865	NHSL1	Body	opensea	26802	NM_020464
cg13918150	0.00616758	2.60322e-20	0.00512155	0.00721361	0.801714	1.94053e-17	Postively-GA-related	1	43473460		IGR	shore	-48614	NM_006516
cg11196848	0.0109165	2.67925e-20	0.00906409	0.0127688	0.823107	1.99359e-17	Postively-GA-related	8	16859833	FGF20	TSS200	shore	-160	NM_019851
cg08124209	0.00703387	2.68803e-20	0.00584025	0.0082275	0.804821	1.99651e-17	Postively-GA-related	6	1622941		IGR	shore	12261	NM_001453
cg02736908	0.00843774	2.71217e-20	0.00700566	0.00986981	0.830189	2.0108e-17	Postively-GA-related	17	29887376		IGR	island	362	NR_029710
cg10308810	0.00949557	2.76057e-20	0.00788346	0.0111077	0.691427	2.043e-17	Postively-GA-related	10	49514273		IGR	shore	-408	NM_002750
cg01577187	-0.00475926	2.78639e-20	-0.0055674	-0.00395113	-0.763536	2.05839e-17	Negatively-GA-related	2	106362832	NCK2	5'UTR	shore	1313	NM_003581
cg08869273	-0.0048422	2.89269e-20	-0.00566495	-0.00401945	-0.408772	2.13309e-17	Negatively-GA-related	11	413594	SIGIRR	5'UTR	shelf	1404	NM_021805
cg23964724	0.00678818	3.00676e-20	0.005634	0.00794236	0.833806	2.21323e-17	Postively-GA-related	18	46386453	KIAA0427	3'UTR	island	82723	NM_005904
cg01876130	0.00540615	3.03838e-20	0.00448679	0.00632552	0.769767	2.2325e-17	Postively-GA-related	2	97308580	FER1L5	1stExon	opensea	107	NM_001077400
cg07018087	0.00388353	3.10444e-20	0.00322285	0.0045442	0.811202	2.27697e-17	Postively-GA-related	5	170860508	FGF18	Body	opensea	13842	NM_003862
cg10124440	0.00984849	3.11903e-20	0.00817291	0.0115241	0.73094	2.28359e-17	Postively-GA-related	12	6960295	USP5	TSS1500	shore	934	NM_031299
cg05644462	0.00873409	3.14461e-20	0.00724789	0.0102203	0.827799	2.29822e-17	Postively-GA-related	16	85261785		IGR	opensea	-54778	NM_153238
cg08820801	0.00947221	3.21686e-20	0.00785977	0.0110846	0.814003	2.34685e-17	Postively-GA-related	19	39465821	FBXO17	5'UTR	shore	631	NM_024907
cg19401033	0.0142797	3.25377e-20	0.0118484	0.016711	0.835491	2.36957e-17	Postively-GA-related	3	107148372		IGR	shore	-1404	NR_110039
cg02743878	-0.00899049	3.32547e-20	-0.0105218	-0.00745917	-0.67065	2.4175e-17	Negatively-GA-related	2	169937094	DHRS9	TSS1500	opensea	-522	NM_005771
cg14186336	-0.00856825	3.40829e-20	-0.0100283	-0.00710823	-0.268076	2.47333e-17	Negatively-GA-related	9	124045139	GSN	5'UTR	opensea	2668	NM_020250
cg18951352	-0.0114661	3.49317e-20	-0.0134208	-0.00951147	-0.75743	2.53046e-17	Negatively-GA-related	6	149806077	ZC3H12D	5'UTR	opensea	70	NM_207360
cg25953930	0.0122792	3.50612e-20	0.0101858	0.0143726	0.827032	2.53537e-17	Postively-GA-related	6	41462541		IGR	opensea	-7640	NR_120347
cg08133584	0.0102842	3.51357e-20	0.00853084	0.0120375	0.831466	2.53628e-17	Postively-GA-related	16	609679	C16orf11	TSS1500	shore	-742	NM_145270
cg03348161	0.00979902	3.54969e-20	0.00812808	0.0114699	0.533903	2.55097e-17	Postively-GA-related	11	59824089	MS4A3	TSS200	opensea	-11	NM_006138
cg25887789	0.00894623	3.55077e-20	0.0074207	0.0104718	0.724135	2.55097e-17	Postively-GA-related	12	41581414	PDZRN4	TSS1500	shore	-835	NM_013377
cg21990144	-0.00953054	3.55255e-20	-0.0111557	-0.00790536	-0.548058	2.55097e-17	Negatively-GA-related	2	201726666	CLK1	5'UTR	shelf	2617	NM_004071
cg02360445	0.0130574	3.59262e-20	0.0108304	0.0152844	0.805323	2.57524e-17	Postively-GA-related	10	21798257		IGR	island	-12045	NM_001010911
cg05063952	0.0070984	3.6054e-20	0.00588765	0.00830915	0.795349	2.5799e-17	Postively-GA-related	17	37380697	STAC2	Body	shore	1342	NM_198993
cg04873053	0.00711752	3.69067e-20	0.00590301	0.00833203	0.795661	2.63632e-17	Postively-GA-related	1	53935918		IGR	opensea	10847	NM_033067
cg19843457	-0.0111867	3.96861e-20	-0.013098	-0.0092754	-0.397263	2.82994e-17	Negatively-GA-related	12	132288611		IGR	shelf	-24329	NM_016155
cg07738730	0.0133676	4.04181e-20	0.011083	0.0156522	0.745955	2.87714e-17	Postively-GA-related	17	47077165	IGF2BP1	Body	shore	2392	NM_006546
cg10467098	-0.00793382	4.06344e-20	-0.0092899	-0.00657774	-0.587002	2.88754e-17	Negatively-GA-related	11	65687892	C11orf68	TSS1500	shore	1165	NM_006442
cg23640701	0.00529666	4.15363e-20	0.00439098	0.00620233	0.780276	2.94653e-17	Postively-GA-related	12	52301634	ACVRL1	5'UTR	shore	433	NM_000020
cg22400703	0.0138619	4.28355e-20	0.0114904	0.0162335	0.831231	3.03345e-17	Postively-GA-related	2	68545995	CNRIP1	Body	shore	1187	NM_015463
cg21124375	0.00745807	4.37741e-20	0.00618165	0.0087345	0.84611	3.0895e-17	Postively-GA-related	2	232765392		IGR	island	-8385	NR_031717
cg22626522	-0.00916027	4.37773e-20	-0.010728	-0.00759252	-0.496477	3.0895e-17	Negatively-GA-related	22	41763436	TEF	1stExon	opensea	100	NM_003216
cg07651048	0.00649188	4.3957e-20	0.00538074	0.00760303	0.810494	3.09686e-17	Postively-GA-related	12	49735444		IGR	shore	-4474	NM_001008223
cg16936289	-0.0135843	4.4219e-20	-0.0159096	-0.0112589	-0.634202	3.10998e-17	Negatively-GA-related	17	29148918	CRLF3	Body	shelf	2859	NM_015986
cg00913360	0.0116206	4.43874e-20	0.00963127	0.0136099	0.766043	3.11649e-17	Postively-GA-related	7	151594392		IGR	opensea	-20077	NM_016203
cg20156985	0.0072579	4.46728e-20	0.00601529	0.00850051	0.796102	3.13117e-17	Postively-GA-related	1	33694609		IGR	opensea	-27564	NM_152493
cg00299736	-0.00725789	4.56857e-20	-0.00850099	-0.0060148	-0.679694	3.19672e-17	Negatively-GA-related	11	60869969	CD5	5'UTR	opensea	40	NM_014207
cg04359418	0.0134274	4.6196e-20	0.0111272	0.0157276	0.802066	3.22692e-17	Postively-GA-related	10	76573396		IGR	island	-12774	NM_012330
cg08261525	-0.00967392	4.6929e-20	-0.0113316	-0.00801624	-0.695192	3.27256e-17	Negatively-GA-related	13	44239135	ENOX1	5'UTR	opensea	-35523	NM_017993
cg14906690	0.0127647	4.71097e-20	0.0105773	0.0149522	0.817824	3.27959e-17	Postively-GA-related	10	76573506		IGR	island	-12664	NM_012330
cg24848615	0.0111041	4.80383e-20	0.00920057	0.0130076	0.812947	3.33858e-17	Postively-GA-related	19	3368396	NFIC	Body	shore	1832	NM_005597
cg03858448	0.00946613	4.84837e-20	0.00784312	0.0110891	0.526932	3.36384e-17	Postively-GA-related	13	20138965		IGR	island	-3252	NM_130785
cg16301617	-0.00892364	4.86626e-20	-0.0104537	-0.00739355	-0.643619	3.37056e-17	Negatively-GA-related	17	76128906	TMC8	Body	shore	-419	NM_007267
cg05653018	0.0131412	5.05382e-20	0.0108864	0.0153959	0.779242	3.49458e-17	Postively-GA-related	1	201979533	ELF3	TSS200	opensea	-156	NM_004433
cg06815950	-0.0144526	5.09545e-20	-0.0169327	-0.0119725	-0.366648	3.51744e-17	Negatively-GA-related	12	111619455	CUX2	Body	opensea	-122490	NR_106818
cg19913563	-0.0107232	5.12105e-20	-0.0125635	-0.00888289	-0.460339	3.52919e-17	Negatively-GA-related	6	30720261		IGR	opensea	-7935	NM_003897
cg08813888	-0.0111011	5.1682e-20	-0.0130066	-0.00919567	-0.766462	3.55571e-17	Negatively-GA-related	2	662396		IGR	shore	15042	NM_152834
cg19699056	0.0100073	5.18218e-20	0.00828947	0.011725	0.757254	3.55937e-17	Postively-GA-related	7	73843743		IGR	opensea	-24376	NM_005685
cg25403895	0.00673959	5.37325e-20	0.00558198	0.00789721	0.747965	3.68444e-17	Postively-GA-related	8	102101217		IGR	opensea	36936	NR_033962
cg02483701	0.0115582	5.54846e-20	0.00957179	0.0135446	0.763135	3.79825e-17	Postively-GA-related	7	27215610	HOXA10	Body	shore	-1656	NM_018951
cg14415629	-0.00876416	5.70771e-20	-0.0102711	-0.0072572	-0.724252	3.90076e-17	Negatively-GA-related	11	33033607		IGR	shelf	-3802	NM_139160
cg09866743	-0.0122551	5.73048e-20	-0.0143624	-0.0101477	-0.82234	3.90982e-17	Negatively-GA-related	3	35706038	ARPP-21	5'UTR	opensea	-15074	NM_016300
cg01182697	-0.0100027	5.79924e-20	-0.0117231	-0.00828226	-0.399519	3.94502e-17	Negatively-GA-related	1	54520432	C1orf83	Body	shore	681	NR_039942
cg21171625	0.00733352	5.80129e-20	0.00607219	0.00859485	0.749144	3.94502e-17	Postively-GA-related	1	38022607	DNALI1	1stExon	island	88	NM_003462
cg13348944	0.009052	5.86184e-20	0.00749482	0.0106092	0.776359	3.97961e-17	Postively-GA-related	11	118047121	SCN2B	1stExon	opensea	215	NM_004588
cg01226614	0.00875041	5.88624e-20	0.007245	0.0102558	0.794382	3.98887e-17	Postively-GA-related	13	44947593	SERP2	TSS1500	island	-384	NM_001010897
cg11752100	-0.0117192	5.89491e-20	-0.0137354	-0.00970295	-0.439807	3.98887e-17	Negatively-GA-related	7	39446909	POU6F2	Body	opensea	-965	NR_046711
cg22374525	0.00703888	6.10559e-20	0.00582714	0.00825062	0.775077	4.12464e-17	Postively-GA-related	1	116370764		IGR	shore	12568	NM_005599
cg27106204	0.0101034	6.33409e-20	0.00836301	0.0118439	0.748667	4.27197e-17	Postively-GA-related	7	40905203		IGR	opensea	114333	NR_110831
cg10020892	-0.0153944	6.44956e-20	-0.0180472	-0.0127417	-0.755382	4.34272e-17	Negatively-GA-related	1	147016901	BCL9	5'UTR	opensea	3631	NM_004326
cg27565899	-0.0100211	6.47437e-20	-0.011748	-0.00829421	-0.620856	4.35229e-17	Negatively-GA-related	1	110166664	AMPD2	Body	shelf	55	NM_004037
cg19873297	0.0148048	6.55343e-20	0.012253	0.0173566	0.810413	4.39824e-17	Postively-GA-related	5	171616388	STK10	TSS1500	shore	-1043	NM_005990
cg21903286	0.0134785	6.65741e-20	0.0111546	0.0158023	0.709084	4.46074e-17	Postively-GA-related	12	42876128	PRICKLE1	5'UTR	shore	1287	NM_153026
cg10120764	0.00534529	6.6978e-20	0.0044236	0.00626698	0.724345	4.48049e-17	Postively-GA-related	1	116467163		IGR	opensea	-51955	NM_018420
cg09138133	0.0104375	6.8957e-20	0.0086368	0.0122381	0.775605	4.60537e-17	Postively-GA-related	7	41741428	INHBA	5'UTR	shelf	1277	NM_002192
cg23235671	0.010778	6.919e-20	0.0089185	0.0126376	0.757053	4.61344e-17	Postively-GA-related	2	128617901		IGR	shore	-2173	NM_004805
cg13388466	0.011391	7.04895e-20	0.0094251	0.013357	0.68835	4.69246e-17	Postively-GA-related	17	14201744		IGR	island	-2761	NM_006041
cg15611809	0.00612316	7.24264e-20	0.00506588	0.00718043	0.726884	4.8136e-17	Postively-GA-related	5	67483833		IGR	opensea	-1870	NR_105003
cg23411518	0.00524831	7.40919e-20	0.00434173	0.00615489	0.773635	4.91634e-17	Postively-GA-related	15	57680479	CGNL1	5'UTR	opensea	11777	NM_032866
cg14083015	-0.0119017	7.4479e-20	-0.0139577	-0.00984563	-0.766699	4.93025e-17	Negatively-GA-related	6	25042090		IGR	opensea	305	NM_014722
cg27478224	-0.00639053	7.45415e-20	-0.00749453	-0.00528652	-0.591676	4.93025e-17	Negatively-GA-related	10	91061115	IFIT2	TSS1500	opensea	-590	NM_001547
cg08924696	0.00973266	7.57397e-20	0.0080508	0.0114145	0.803145	5.00144e-17	Postively-GA-related	11	57231059	RTN4RL2	Body	shore	3050	NM_178570
cg23513600	0.0103528	7.59872e-20	0.00856365	0.0121419	0.781666	5.00973e-17	Postively-GA-related	3	171171401	TNIK	Body	opensea	6795	NM_015028
cg05960182	-0.0126549	7.61399e-20	-0.0148419	-0.0104678	-0.774826	5.01175e-17	Negatively-GA-related	1	16160360		IGR	shore	-13998	NM_015001
cg06033254	-0.00733068	7.78004e-20	-0.00859806	-0.0060633	-0.78593	5.09952e-17	Negatively-GA-related	16	66613355	CMTM2	5'UTR	island	5	NM_144673
cg01799671	-0.0132446	7.78378e-20	-0.0155344	-0.0109547	-0.460741	5.09952e-17	Negatively-GA-related	16	81560752	CMIP	Body	opensea	-6754	NR_107008
cg27429749	-0.0136939	7.78457e-20	-0.0160614	-0.0113264	-0.795338	5.09952e-17	Negatively-GA-related	11	57333612	UBE2L6	Body	shore	1567	NM_004223
cg19002763	0.0107425	8.00515e-20	0.00888434	0.0126007	0.804117	5.23264e-17	Postively-GA-related	8	21910390	EPB49	TSS1500	shelf	-690	NM_001978
cg02123534	-0.0126988	8.01326e-20	-0.0148954	-0.0105022	-0.574145	5.23264e-17	Negatively-GA-related	7	965485	ADAP1	Body	shore	1366	NM_006869
cg07298299	0.0123726	8.08414e-20	0.0102321	0.0145131	0.820588	5.27054e-17	Postively-GA-related	11	45943237	GYLTL1B	1stExon	shore	66	NM_152312
cg05059607	-0.0144179	8.15568e-20	-0.0169126	-0.0119231	-0.640505	5.30875e-17	Negatively-GA-related	17	65488100	PITPNC1	Body	opensea	114704	NM_012417
cg12695465	0.0176729	8.35608e-20	0.0146136	0.0207321	0.778645	5.43059e-17	Postively-GA-related	6	10556147	GCNT2	5'UTR	opensea	199	NM_001491
cg01487910	0.00820916	8.45022e-20	0.00678783	0.00963049	0.80987	5.4831e-17	Postively-GA-related	6	35453938	TEAD3	Body	island	10922	NM_003214
cg13896106	-0.0088609	8.60595e-20	-0.0103956	-0.00732624	-0.620486	5.57534e-17	Negatively-GA-related	17	72754589	SLC9A3R1	Body	opensea	9838	NR_037409
cg10857905	0.00698704	8.76994e-20	0.00577651	0.00819757	0.730343	5.67263e-17	Postively-GA-related	10	80026963		IGR	opensea	-121	NR_073447
cg22190721	0.0116514	8.92941e-20	0.00963211	0.0136707	0.78413	5.7667e-17	Postively-GA-related	16	68269295	ESRP2	Body	island	840	NM_024939
cg07197642	-0.00683683	8.94695e-20	-0.00802175	-0.00565191	-0.422187	5.76896e-17	Negatively-GA-related	22	41763417	TEF	1stExon	opensea	81	NM_003216
cg18076651	0.00724291	9.03124e-20	0.0059874	0.00849842	0.819088	5.80556e-17	Postively-GA-related	12	53625605	RARG	5'UTR	shore	434	NM_000966
cg01143068	-0.0121608	9.03199e-20	-0.0142688	-0.0100528	-0.54008	5.80556e-17	Negatively-GA-related	15	42888179	STARD9	Body	opensea	20323	NM_020759
cg04345034	-0.0088179	9.11811e-20	-0.0103467	-0.00728911	-0.671184	5.85176e-17	Negatively-GA-related	15	70797389		IGR	opensea	197230	NM_018003
cg20429833	0.00754104	9.26086e-20	0.00623327	0.00884881	0.828101	5.9341e-17	Postively-GA-related	17	6358427	PITPNM3	3'UTR	island	10693	NM_019013
cg05815196	0.00601634	9.3924e-20	0.00497273	0.00705996	0.801553	6.00902e-17	Postively-GA-related	22	31536540	PLA2G3	TSS200	opensea	52	NM_015715
cg00826603	0.0065744	9.45915e-20	0.00543384	0.00771496	0.756651	6.04231e-17	Postively-GA-related	1	32231019	BAI2	TSS1500	shore	-1356	NM_001703
cg16701167	0.015248	9.57547e-20	0.0126021	0.0178939	0.768243	6.10711e-17	Postively-GA-related	6	84141234	ME1	TSS1500	shore	-297	NM_002395
cg08454125	0.0101128	9.59575e-20	0.00835795	0.0118677	0.795542	6.11056e-17	Postively-GA-related	3	46747930	TMIE	Body	opensea	5108	NM_147196
cg05339588	0.00409226	9.65502e-20	0.00338205	0.00480246	0.795314	6.13878e-17	Postively-GA-related	3	134125870		IGR	island	-30798	NR_039951
cg01405107	0.0117308	1.02532e-19	0.00969273	0.0137688	0.744229	6.50903e-17	Postively-GA-related	17	46671635	LOC404266	Body	shore	-533	NM_002147
cg15196156	0.00981845	1.04391e-19	0.00811211	0.0115248	0.696042	6.61685e-17	Postively-GA-related	1	40388395		IGR	opensea	-20709	NM_005376
cg10628205	0.00966079	1.07175e-19	0.00798107	0.0113405	0.775244	6.7828e-17	Postively-GA-related	1	61547131	NFIA	Body	shore	-402	NM_005595
cg21301224	-0.0116178	1.09637e-19	-0.0136386	-0.00959701	-0.378118	6.92796e-17	Negatively-GA-related	8	56813677	LYN	5'UTR	opensea	21292	NM_002350
cg03284879	0.00985719	1.10758e-19	0.00814231	0.0115721	0.833004	6.98804e-17	Postively-GA-related	3	193894498		IGR	opensea	29597	NR_125403
cg09886558	0.00810551	1.11068e-19	0.00669531	0.00951571	0.768893	6.99683e-17	Postively-GA-related	15	77899670		IGR	opensea	25198	NM_032808
cg24916358	-0.00910987	1.13101e-19	-0.0106953	-0.00752442	-0.599081	7.11403e-17	Negatively-GA-related	10	126315761	FAM53B	Body	opensea	-76835	NR_120630
cg26585452	0.0127675	1.14071e-19	0.0105451	0.0149898	0.398988	7.16403e-17	Postively-GA-related	13	50702914		IGR	shore	-3238	NR_002612
cg27280037	0.0084169	1.16905e-19	0.0069512	0.00988261	0.794488	7.33083e-17	Postively-GA-related	3	124782069		IGR	opensea	-7268	NM_020733
cg25342568	0.00769185	1.18504e-19	0.00635208	0.00903163	0.833147	7.4198e-17	Postively-GA-related	4	1768564		IGR	island	-26474	NM_000142
cg07349815	0.0130814	1.21564e-19	0.0108018	0.015361	0.739655	7.59979e-17	Postively-GA-related	3	123751269		IGR	shore	-41071	NM_017578
cg08005460	0.00685913	1.29143e-19	0.00566258	0.00805569	0.644673	8.05356e-17	Postively-GA-related	17	38473382	RARA	TSS1500	shore	-1090	NM_000964
cg15414132	-0.00739309	1.29264e-19	-0.00868281	-0.00610336	-0.718681	8.05356e-17	Negatively-GA-related	11	65150358	SLC25A45	TSS1500	shelf	-214	NM_182556
cg07110659	-0.0101744	1.29411e-19	-0.0119494	-0.00839946	-0.740659	8.05356e-17	Negatively-GA-related	1	85313079	LPAR3	Body	opensea	45816	NM_012152
cg17207736	0.0145575	1.31048e-19	0.0120173	0.0170977	0.792036	8.13256e-17	Postively-GA-related	8	142237307	SLC45A4	Body	island	1365	NM_001080431
cg20534570	-0.00883858	1.31076e-19	-0.0103809	-0.00729631	-0.645241	8.13256e-17	Negatively-GA-related	22	41763093	TEF	TSS1500	opensea	-243	NM_003216
cg05897316	0.00493807	1.34858e-19	0.00407598	0.00580017	0.737937	8.35456e-17	Postively-GA-related	3	40657497		IGR	shore	91129	NM_198484
cg16519217	0.00998601	1.36348e-19	0.00824229	0.0117297	0.834246	8.43414e-17	Postively-GA-related	6	31038713		IGR	opensea	17487	NR_003948
cg12802570	0.00850193	1.36639e-19	0.0070173	0.00998656	0.717462	8.43946e-17	Postively-GA-related	10	44069360	ZNF239	5'UTR	island	704	NM_005674
cg04661709	0.0108632	1.3843e-19	0.00896582	0.0127606	0.770226	8.53727e-17	Postively-GA-related	9	124360264	DAB2IP	Body	shore	30884	NM_032552
cg07264048	0.0195065	1.43426e-19	0.0160973	0.0229157	0.731515	8.83207e-17	Postively-GA-related	6	10556326	GCNT2	5'UTR	opensea	378	NM_001491
cg21399717	0.00617221	1.44026e-19	0.00509339	0.00725103	0.691082	8.85576e-17	Postively-GA-related	8	102263157		IGR	opensea	-44866	NM_016096
cg24304617	-0.00894605	1.46392e-19	-0.0105101	-0.00738194	-0.659953	8.98777e-17	Negatively-GA-related	1	169079632	ATP1B1	Body	shelf	3686	NM_001677
cg01324550	0.00850728	1.46751e-19	0.00701982	0.00999474	0.720472	8.99636e-17	Postively-GA-related	17	46676099	LOC404266	Body	shore	2780	NR_033201
cg20899625	0.00843553	1.47329e-19	0.00696052	0.00991055	0.814351	9.01837e-17	Postively-GA-related	3	126721131	PLXNA1	Body	opensea	13695	NM_032242
cg18681014	-0.0105343	1.47896e-19	-0.0123765	-0.00869221	-0.762495	9.03957e-17	Negatively-GA-related	14	105660876		IGR	shore	-13217	NM_177533
cg20608085	0.00964502	1.48582e-19	0.00795826	0.0113318	0.797913	9.06802e-17	Postively-GA-related	11	45943130	GYLTL1B	TSS200	shore	-41	NM_152312
cg19695978	0.00656577	1.50535e-19	0.00541725	0.00771428	0.814298	9.1736e-17	Postively-GA-related	15	70877381		IGR	island	117238	NM_018003
cg11450827	0.00789989	1.51306e-19	0.00651788	0.0092819	0.781937	9.20692e-17	Postively-GA-related	22	19513006	CLDN5	TSS200	shore	-147	NM_003277
cg27508620	0.0135698	1.53325e-19	0.0111953	0.0159443	0.771425	9.31596e-17	Postively-GA-related	7	21209725		IGR	opensea	-257963	NM_003112
cg27405988	0.0115191	1.58146e-19	0.00950236	0.0135359	0.834823	9.59471e-17	Postively-GA-related	3	48171915		IGR	opensea	-41147	NM_002375
cg15948030	-0.00871996	1.63986e-19	-0.0102476	-0.00719229	-0.571149	9.93436e-17	Negatively-GA-related	6	31760825	VARS	Body	shelf	2886	NM_006295
cg24126851	0.00607349	1.64941e-19	0.00500936	0.00713763	0.746697	9.97747e-17	Postively-GA-related	11	6678143	DCHS1	TSS1500	shore	-1064	NM_003737
cg21223094	-0.00880418	1.6576e-19	-0.0103469	-0.00726146	-0.555323	1.00123e-16	Negatively-GA-related	12	11975515	ETV6	Body	opensea	103591	NR_046487
cg05517976	0.00814218	1.66413e-19	0.00671536	0.00956899	0.781401	1.0037e-16	Postively-GA-related	7	27220049	HOXA10	TSS200	shore	-170	NM_018951
cg00727590	0.00404942	1.67385e-19	0.00333973	0.0047591	0.816144	1.00808e-16	Postively-GA-related	22	31536549	PLA2G3	TSS200	opensea	43	NM_015715
cg11351908	-0.0103137	1.68791e-19	-0.0121215	-0.00850591	-0.684317	1.01506e-16	Negatively-GA-related	17	75402473	SEPT9	Body	shelf	1323	NM_006640
cg22218709	-0.00767523	1.75783e-19	-0.00902154	-0.00632892	-0.816598	1.05556e-16	Negatively-GA-related	7	4723740	FOXK1	Body	shore	1811	NM_001037165
cg04956362	0.00671837	1.78021e-19	0.00553964	0.0078971	0.719069	1.06744e-16	Postively-GA-related	7	866406	UNC84A	5'UTR	shelf	-5735	NM_025154
cg20132775	0.0081353	1.78498e-19	0.00670789	0.0095627	0.758805	1.06874e-16	Postively-GA-related	3	142444202	TRPC1	Body	shore	937	NM_003304
cg12999267	-0.013653	1.81396e-19	-0.0160493	-0.0112568	-0.792238	1.08451e-16	Negatively-GA-related	12	94376970		IGR	opensea	-165528	NM_005761
cg00962459	0.00637654	1.84982e-19	0.00525701	0.00749606	0.718819	1.10434e-16	Postively-GA-related	2	68871642	PROKR1	TSS1500	shore	-1311	NM_138964
cg06143732	0.00999683	1.87527e-19	0.00824126	0.0117524	0.813508	1.11791e-16	Postively-GA-related	7	129912803	CPA2	Body	opensea	6101	NM_001869
cg00991744	0.0143846	1.92413e-19	0.0118573	0.0169119	0.748176	1.14538e-16	Postively-GA-related	12	41581484	PDZRN4	TSS1500	shore	-765	NM_013377
cg00781658	-0.0108908	1.93502e-19	-0.0128045	-0.00897719	-0.638955	1.15019e-16	Negatively-GA-related	19	41805850	HNRNPUL1	Body	opensea	-10243	NM_052848
cg18750087	0.0141602	1.9531e-19	0.0116717	0.0166487	0.808643	1.15888e-16	Postively-GA-related	10	43522143		IGR	opensea	29133	NR_049836
cg01883759	-0.00628956	1.95528e-19	-0.00739491	-0.00518421	-0.740897	1.15888e-16	Negatively-GA-related	7	28220576	JAZF1	TSS200	shore	-140	NM_175061
cg18137244	-0.00888146	1.96197e-19	-0.0104424	-0.0073205	-0.669737	1.16117e-16	Negatively-GA-related	7	2444210	CHST12	5'UTR	shore	1016	NM_018641
cg09037712	0.00949512	1.99582e-19	0.0078258	0.0111644	0.817981	1.1795e-16	Postively-GA-related	21	38362754	HLCS	TSS1500	island	-210	NM_000411
cg13472594	0.00930459	2.01559e-19	0.00766847	0.0109407	0.783572	1.18947e-16	Postively-GA-related	9	38346777		IGR	opensea	-45883	NM_000692
cg11591485	0.0117567	2.02448e-19	0.00968927	0.0138242	0.820341	1.19148e-16	Postively-GA-related	3	124839640	SLC12A8	Body	opensea	30755	NR_049815
cg24170529	-0.00837177	2.02479e-19	-0.00984398	-0.00689956	-0.620121	1.19148e-16	Negatively-GA-related	20	48956351		IGR	shelf	-18473	NR_109950
cg17298925	-0.0294778	2.05413e-19	-0.0346629	-0.0242927	-0.751504	1.20701e-16	Negatively-GA-related	5	6828054		IGR	opensea	-21	NR_036242
cg14553765	0.0125651	2.08525e-19	0.0103543	0.0147758	0.757238	1.22355e-16	Postively-GA-related	22	19513078	CLDN5	TSS1500	shore	-219	NM_003277
cg19169154	-0.00887399	2.10981e-19	-0.0104357	-0.00731231	-0.779049	1.2362e-16	Negatively-GA-related	17	19287978	MFAP4	Body	opensea	2553	NM_002404
cg04218880	0.0122654	2.14689e-19	0.0101062	0.0144246	0.757999	1.25613e-16	Postively-GA-related	1	40388264		IGR	opensea	-20578	NM_005376
cg17178761	-0.0127165	2.18961e-19	-0.0149559	-0.0104771	-0.753147	1.2793e-16	Negatively-GA-related	17	55682851	MSI2	Body	opensea	2921	NR_110807
cg14841011	0.00817889	2.19846e-19	0.00673848	0.00961931	0.796837	1.28265e-16	Postively-GA-related	1	3332125	PRDM16	Body	island	-39021	NM_014448
cg16348385	-0.0068781	2.29447e-19	-0.00809036	-0.00566584	-0.676079	1.33677e-16	Negatively-GA-related	16	30106822	YPEL3	1stExon	shore	698	NM_031477
cg14188840	0.00916601	2.30515e-19	0.00755037	0.0107816	0.765282	1.34108e-16	Postively-GA-related	7	27220398	HOXA10	TSS1500	shore	-519	NM_018951
cg00575744	-0.015507	2.30988e-19	-0.0182404	-0.0127736	-0.693828	1.34194e-16	Negatively-GA-related	6	32908642	HLA-DMB	1stExon	opensea	204	NM_002118
cg23939096	0.00982862	2.31922e-19	0.008096	0.0115612	0.519703	1.34546e-16	Postively-GA-related	5	1555791		IGR	shelf	-31716	NM_024830
cg20146105	0.00613315	2.32324e-19	0.00505194	0.00721435	0.793903	1.34589e-16	Postively-GA-related	1	205547082	MFSD4	Body	opensea	8971	NM_181644
cg26104196	-0.00822153	2.35221e-19	-0.00967121	-0.00677185	-0.712275	1.36076e-16	Negatively-GA-related	1	159914191	IGSF9	5'UTR	shore	1194	NM_020789
cg10713589	-0.0133827	2.37494e-19	-0.0157428	-0.0110226	-0.749609	1.37197e-16	Negatively-GA-related	4	119989952		IGR	opensea	-66986	NM_016599
cg25570495	0.0158516	2.39e-19	0.0130557	0.0186475	0.745489	1.37873e-16	Postively-GA-related	20	50419231	SALL4	TSS200	shore	-184	NM_020436
cg13928411	0.00796862	2.41476e-19	0.00656287	0.00937437	0.798811	1.39006e-16	Postively-GA-related	16	22103791	VWA3A	TSS200	opensea	-67	NM_173615
cg00257775	-0.0128392	2.41641e-19	-0.0151042	-0.0105742	-0.639641	1.39006e-16	Negatively-GA-related	6	37904681	ZFAND3	Body	opensea	117375	NM_021943
cg04799958	0.00836163	2.44166e-19	0.00688626	0.00983701	0.843368	1.40095e-16	Postively-GA-related	12	53343849	KRT18	Body	shore	-200	NM_002273
cg21915678	0.0112714	2.44216e-19	0.00928259	0.0132602	0.796704	1.40095e-16	Postively-GA-related	17	59494040		IGR	island	4929	NM_203425
cg02932364	0.00858096	2.4736e-19	0.00706653	0.0100954	0.799097	1.41701e-16	Postively-GA-related	1	227981671		IGR	opensea	-21746	NM_183062
cg13353574	-0.00937517	2.47817e-19	-0.0110298	-0.00772052	-0.477491	1.41765e-16	Negatively-GA-related	8	61326925		IGR	opensea	-549	NR_103854
cg19721787	0.00751554	2.49824e-19	0.0061889	0.00884217	0.808504	1.42714e-16	Postively-GA-related	1	32670695	IQCC	TSS1500	island	-540	NM_018134
cg21228424	0.021026	2.50877e-19	0.0173142	0.0247377	0.549568	1.43117e-16	Postively-GA-related	6	42678314	PRPH2	Body	opensea	12043	NM_000322
cg10436410	0.0102815	2.5404e-19	0.00846609	0.0120969	0.805363	1.4472e-16	Postively-GA-related	7	114561988	MDFIC	TSS1500	shore	-220	NM_199072
cg01604946	0.0121317	2.59535e-19	0.00998874	0.0142746	0.808693	1.47646e-16	Postively-GA-related	5	148398804	SH3TC2	Body	opensea	43932	NM_024577
cg19863740	-0.00939302	2.60641e-19	-0.0110523	-0.00773371	-0.768313	1.47956e-16	Negatively-GA-related	22	44576869	PARVG	5'UTR	opensea	100	NM_022141
cg01109227	0.00912331	2.60946e-19	0.00751162	0.010735	0.774133	1.47956e-16	Postively-GA-related	6	35480779	TULP1	TSS200	shore	-101	NM_003322
cg09512548	0.00715334	2.61161e-19	0.00588963	0.00841705	0.815275	1.47956e-16	Postively-GA-related	6	111983184	FYN	Body	opensea	-55708	NM_147200
cg02247430	0.00877988	2.68762e-19	0.00722803	0.0103317	0.742996	1.52052e-16	Postively-GA-related	14	53258644	GNPNAT1	TSS1500	shore	-259	NM_198066
cg23907108	0.00890504	2.73764e-19	0.00733055	0.0104795	0.796646	1.54669e-16	Postively-GA-related	11	64405993	NRXN2	Body	island	4793	NM_015080
cg18059012	-0.00723893	2.75504e-19	-0.00851899	-0.00595887	-0.536651	1.55438e-16	Negatively-GA-related	15	44969129	PATL2	TSS200	opensea	-44	NM_001145112
cg00222799	0.00737061	2.80377e-19	0.00606685	0.00867436	0.819104	1.57971e-16	Postively-GA-related	21	43655464	ABCG1	Body	island	15457	NM_004915
cg07383950	-0.00182965	2.84152e-19	-0.00215337	-0.00150593	-0.779787	1.59878e-16	Negatively-GA-related	15	78832523	PSMA4	TSS1500	shore	-223	NM_002789
cg12504247	0.0105854	2.87773e-19	0.00871212	0.0124587	0.736419	1.61694e-16	Postively-GA-related	17	7907007	GUCY2D	Body	island	1020	NM_000180
cg01297180	0.00903095	2.88978e-19	0.00743263	0.0106293	0.665305	1.62149e-16	Postively-GA-related	11	16625289		IGR	shore	-127355	NM_017508
cg10201712	0.00813547	2.9213e-19	0.00669536	0.00957559	0.768854	1.63694e-16	Postively-GA-related	2	40960283		IGR	opensea	-220709	NM_021097
cg16187883	-0.00370019	3.06991e-19	-0.00435576	-0.00304461	-0.519538	1.71659e-16	Negatively-GA-related	14	76448191	TGFB3	TSS200	shore	173	NM_003239
cg13740339	-0.00778524	3.0718e-19	-0.00916461	-0.00640588	-0.538696	1.71659e-16	Negatively-GA-related	9	97400757	FBP1	Body	shore	1165	NM_000507
cg18503793	-0.00623998	3.23688e-19	-0.0073466	-0.00513335	-0.593763	1.80638e-16	Negatively-GA-related	22	41763370	TEF	TSS200	opensea	34	NM_003216
cg04451175	0.00847507	3.30601e-19	0.00697149	0.00997865	0.824697	1.84246e-16	Postively-GA-related	8	16860088	FGF20	TSS1500	shore	-415	NM_019851
cg14883961	0.00803413	3.36459e-19	0.00660833	0.00945993	0.773101	1.87257e-16	Postively-GA-related	8	127846077		IGR	opensea	-179321	NR_045262
cg27059598	0.0120167	3.37846e-19	0.00988396	0.0141494	0.803418	1.87774e-16	Postively-GA-related	10	21797661		IGR	island	-11449	NM_001010911
cg15172966	0.00662582	3.38483e-19	0.00544982	0.00780183	0.815717	1.87874e-16	Postively-GA-related	12	32590145		IGR	opensea	-64895	NM_139241
cg13503476	0.00778588	3.39679e-19	0.00640389	0.00916786	0.488875	1.88284e-16	Postively-GA-related	1	113599742		IGR	opensea	15981	NR_103777
cg11985480	0.0116739	3.47706e-19	0.00960094	0.0137469	0.790201	1.92473e-16	Postively-GA-related	2	74729100	LOC151534	TSS1500	shore	-643	NM_138482
cg14997707	0.0131699	3.53189e-19	0.0108306	0.0155092	0.774229	1.95245e-16	Postively-GA-related	7	93853120		IGR	opensea	-170752	NM_000089
cg27478579	-0.00711175	3.55105e-19	-0.00837509	-0.00584841	-0.727928	1.95865e-16	Negatively-GA-related	2	55497012	MTIF2	TSS1500	shore	-629	NM_002453
cg27132471	-0.0153456	3.55264e-19	-0.0180717	-0.0126196	-0.666151	1.95865e-16	Negatively-GA-related	15	92613280	SLCO3A1	Body	opensea	216343	NM_013272
cg18784113	0.0048719	3.5625e-19	0.0040064	0.00573741	0.746248	1.96145e-16	Postively-GA-related	3	24279519	THRB	5'UTR	opensea	86705	NR_121667
cg00351443	0.00747294	3.58298e-19	0.00614523	0.00880066	0.759645	1.97009e-16	Postively-GA-related	10	105252720	NEURL	TSS1500	shore	-1014	NM_004210
cg05728902	0.00839098	3.59126e-19	0.00690009	0.00988187	0.809777	1.972e-16	Postively-GA-related	12	57849029	INHBE	TSS200	opensea	-66	NM_031479
cg26677004	0.00920258	3.66606e-19	0.00756688	0.0108383	0.710799	2.01039e-16	Postively-GA-related	1	179787968		IGR	opensea	58972	NM_022347
cg06049111	0.00628786	4.11881e-19	0.00516787	0.00740785	0.682543	2.25565e-16	Postively-GA-related	6	42145539	GUCA1A	Body	shore	17154	NM_002098
cg10619379	-0.00892742	4.16308e-19	-0.0105179	-0.00733697	-0.50256	2.27686e-16	Negatively-GA-related	17	27252884	PHF12	Body	opensea	-408	NR_110803
cg09333580	-0.00680113	4.24143e-19	-0.00801318	-0.00558907	-0.727805	2.31663e-16	Negatively-GA-related	20	31606541	BPIL1	Body	opensea	11158	NM_025227
cg04340651	-0.0112739	4.26771e-19	-0.0132833	-0.00926454	-0.707326	2.32788e-16	Negatively-GA-related	15	93617080	RGMA	1stExon	island	135	NM_020211
cg24035898	0.0127822	4.28263e-19	0.0105038	0.0150606	0.743252	2.33293e-16	Postively-GA-related	1	159825595	VSIG8	Body	shore	-459	NM_001134233
cg04806562	-0.00669783	4.37642e-19	-0.00789215	-0.00550351	-0.722241	2.38086e-16	Negatively-GA-related	17	80316908	TEX19	TSS1500	opensea	-214	NM_207459
cg02711872	-0.00748183	4.63964e-19	-0.00881736	-0.00614629	-0.516558	2.52072e-16	Negatively-GA-related	7	150652702	KCNH2	5'UTR	shore	214	NM_000238
cg16986578	0.00785618	4.80524e-19	0.00645292	0.00925943	0.774985	2.60724e-16	Postively-GA-related	1	201979567	ELF3	TSS200	opensea	-122	NM_004433
cg07450210	-0.00801178	4.84498e-19	-0.00944304	-0.00658052	-0.806766	2.62534e-16	Negatively-GA-related	13	99880947	UBAC2	Body	opensea	27785	NM_177967
cg05766107	0.0060041	4.89855e-19	0.00493129	0.00707691	0.766096	2.65086e-16	Postively-GA-related	11	63702235		IGR	shelf	-4206	NM_024771
cg06859463	0.00477632	4.93429e-19	0.00392277	0.00562986	0.780139	2.66358e-16	Postively-GA-related	11	46300215	CREB3L1	Body	island	1027	NM_052854
cg06510261	-0.00580158	4.93502e-19	-0.00683835	-0.00476482	-0.674116	2.66358e-16	Negatively-GA-related	3	111852227	GCET2	TSS200	opensea	-76	NM_152785
cg20692268	-0.00988766	5.00259e-19	-0.0116551	-0.00812026	-0.738696	2.69651e-16	Negatively-GA-related	1	25358981		IGR	opensea	-67481	NM_004350
cg09934892	-0.00901157	5.09135e-19	-0.0106229	-0.00740026	-0.580417	2.74075e-16	Negatively-GA-related	16	3559551	CLUAP1	Body	opensea	-342	NM_015041
cg06215107	0.013427	5.11631e-19	0.011026	0.0158281	0.739437	2.75059e-16	Postively-GA-related	4	151504725	LRBA	Body	island	1649	NM_006439
cg25320780	0.00732376	5.14115e-19	0.006014	0.00863352	0.737243	2.76033e-16	Postively-GA-related	1	110933345	SLC16A4	5'UTR	opensea	358	NM_004696
cg25042226	0.00936161	5.15297e-19	0.00768733	0.0110359	0.793722	2.76306e-16	Postively-GA-related	2	114036571	PAX8	TSS200	shore	-74	NM_003466
cg08596486	0.00703578	5.28079e-19	0.00577691	0.00829465	0.615743	2.82791e-16	Postively-GA-related	8	12938311		IGR	opensea	35441	NM_006094
cg02919122	-0.00798108	5.36798e-19	-0.00940951	-0.00655264	-0.787848	2.87085e-16	Negatively-GA-related	3	112109797		IGR	opensea	57882	NM_005944
cg24765079	0.0125912	5.41614e-19	0.0103373	0.0148451	0.80578	2.89285e-16	Postively-GA-related	16	68772430	CDH1	Body	shore	1236	NM_004360
cg21527621	-0.0076183	5.52978e-19	-0.00898254	-0.00625405	-0.222459	2.94971e-16	Negatively-GA-related	1	55013419	ACOT11	TSS1500	opensea	-387	NM_015547
cg25096368	0.00937542	5.61703e-19	0.00769605	0.0110548	0.810888	2.99236e-16	Postively-GA-related	12	54150616		IGR	opensea	201	NR_104332
cg01856887	0.00828264	5.73035e-19	0.00679847	0.00976682	0.766246	3.04878e-16	Postively-GA-related	6	36812436		IGR	shelf	-5217	NM_020939
cg10239319	-0.00997924	5.81634e-19	-0.0117679	-0.00819057	-0.608662	3.09052e-16	Negatively-GA-related	4	6073656	JAKMIP1	Body	opensea	128661	NM_144720
cg04358214	0.0194592	5.85337e-19	0.0159709	0.0229474	0.775644	3.10618e-16	Postively-GA-related	16	67143304	C16orf70	TSS1500	island	-610	NM_025187
cg15789095	0.00942143	5.86303e-19	0.0077325	0.0111104	0.783508	3.10729e-16	Postively-GA-related	1	32281466	SPOCD1	5'UTR	opensea	185	NM_144569
cg20600850	-0.00778986	6.04404e-19	-0.00918709	-0.00639264	-0.712903	3.1991e-16	Negatively-GA-related	12	6712515	CHD4	Body	shelf	3101	NM_001273
cg12001120	0.0147994	6.19389e-19	0.0121438	0.0174551	0.747504	3.27419e-16	Postively-GA-related	2	219751342	WNT10A	Body	shelf	6088	NM_025216
cg14258501	-0.00658511	6.3402e-19	-0.00776728	-0.00540295	-0.829967	3.34298e-16	Negatively-GA-related	6	31680228	LY6G6E	Body	opensea	1613	NM_024123
cg16174106	-0.0140693	6.34029e-19	-0.016595	-0.0115435	-0.432619	3.34298e-16	Negatively-GA-related	1	210503830	HHAT	5'UTR	shore	1191	NM_018194
cg12945707	0.00791493	6.48862e-19	0.00649344	0.00933643	0.822702	3.4168e-16	Postively-GA-related	6	33132241	COL11A2	Body	shelf	28003	NM_080679
cg08129759	0.0109844	6.66414e-19	0.00901066	0.0129581	0.784936	3.50473e-16	Postively-GA-related	1	202091944	GPR37L1	TSS200	opensea	-84	NM_004767
cg13586051	-0.00732772	6.72841e-19	-0.00864463	-0.00601081	-0.67286	3.53401e-16	Negatively-GA-related	3	58200471	DNASE1L3	TSS200	opensea	-3742	NM_004944
cg13687834	-0.0200532	6.80919e-19	-0.0236579	-0.0164485	-0.794033	3.57187e-16	Negatively-GA-related	10	3514783		IGR	opensea	-299751	NM_014889
cg03213259	0.00919051	6.83579e-19	0.00753835	0.0108427	0.767894	3.58125e-16	Postively-GA-related	16	67189948	TRADD	Body	shore	3863	NM_003789
cg23170988	0.00995116	6.85633e-19	0.00816216	0.0117402	0.755462	3.58452e-16	Postively-GA-related	10	88720216	SNCG	Body	opensea	1929	NM_003087
cg00174500	0.00859477	6.8595e-19	0.00704961	0.0101399	0.78236	3.58452e-16	Postively-GA-related	14	23846479	CMTM5	1stExon	opensea	463	NM_138460
cg06814287	0.0117837	6.87306e-19	0.00966514	0.0139022	0.771681	3.58705e-16	Postively-GA-related	6	32120584	PPT2	TSS1500	shore	-644	NM_005155
cg09671650	0.00830448	7.06892e-19	0.00681069	0.00979828	0.784869	3.68458e-16	Postively-GA-related	17	65525235	PITPNC1	Body	opensea	151839	NM_012417
cg18843739	-0.00945391	7.08241e-19	-0.0111545	-0.0077533	-0.494513	3.68693e-16	Negatively-GA-related	2	192712530	SDPR	TSS1500	opensea	-525	NM_004657
cg18957138	0.00562043	7.11328e-19	0.00460932	0.00663153	0.771843	3.69832e-16	Postively-GA-related	9	73027331	KLF9	Body	island	2241	NM_001206
cg06388418	-0.00472243	7.20369e-19	-0.00557219	-0.00387268	-0.491376	3.74059e-16	Negatively-GA-related	16	27237190	NSMCE1	Body	opensea	21895	NM_024773
cg19513876	0.00603074	7.24229e-19	0.00494546	0.00711602	0.786003	3.75589e-16	Postively-GA-related	17	17377803		IGR	shelf	-2496	NM_018019
cg00816609	-0.00738032	7.31235e-19	-0.0087087	-0.00605194	-0.758147	3.78744e-16	Negatively-GA-related	3	13679471	FBLN2	3'UTR	shore	-12749	NR_027103
cg13347910	0.0171632	7.35036e-19	0.0140737	0.0202527	0.775316	3.80233e-16	Postively-GA-related	6	10555853	GCNT2	TSS200	opensea	-95	NM_001491
cg04682802	-0.0182973	7.43654e-19	-0.0215916	-0.0150029	-0.594124	3.84207e-16	Negatively-GA-related	20	11898478	BTBD3	5'UTR	opensea	-34	NM_014962
cg13468961	0.00838788	7.45998e-19	0.0068776	0.00989816	0.728157	3.84934e-16	Postively-GA-related	2	172944338	MAP1D	Body	shore	-5869	NM_178120
cg13622265	0.0137712	7.52473e-19	0.0112912	0.0162511	0.809501	3.87788e-16	Postively-GA-related	9	124584474	TTLL11	3'UTR	opensea	79411	NM_032552
cg27281690	-0.00786336	7.60469e-19	-0.00927969	-0.00644702	-0.233367	3.91417e-16	Negatively-GA-related	2	7171963	RNF144A	Body	shore	46047	NR_110252
cg22761205	-0.0117076	7.69422e-19	-0.0138168	-0.00959838	-0.8256	3.95466e-16	Negatively-GA-related	11	457256	PTDSS2	Body	shore	6977	NM_030783
cg05092861	0.00426274	7.70261e-19	0.00349476	0.00503072	0.78451	3.95466e-16	Postively-GA-related	7	27220034	HOXA10	TSS200	shore	-155	NM_018951
cg20622019	-0.01054	7.74677e-19	-0.0124391	-0.00864093	-0.73507	3.97237e-16	Negatively-GA-related	20	43279793	ADA	Body	shore	582	NM_000022
cg04494800	-0.00652842	7.93638e-19	-0.00770523	-0.00535161	-0.475225	4.06453e-16	Negatively-GA-related	6	149775853	ZC3H12D	Body	shore	30294	NM_207360
cg16244770	0.00819542	7.97316e-19	0.00671799	0.00967284	0.748236	4.07429e-16	Postively-GA-related	22	22007154	MIR130B	TSS1500	shore	-115	NR_030622
cg27381979	0.00590179	7.9773e-19	0.00483783	0.00696574	0.78254	4.07429e-16	Postively-GA-related	3	13537787	HDAC11	Body	opensea	15944	NM_024827
cg15722952	0.00738447	7.98521e-19	0.0060532	0.00871574	0.619195	4.07429e-16	Postively-GA-related	3	194924602	C3orf21	Body	opensea	56003	NR_102710
cg00327947	-0.0100507	8.00294e-19	-0.0118627	-0.00823871	-0.782565	4.07827e-16	Negatively-GA-related	16	85482849		IGR	opensea	-142919	NR_049816
cg19264571	0.0110096	8.19993e-19	0.00902385	0.0129954	0.789863	4.17348e-16	Postively-GA-related	18	10454085	APCDD1	TSS1500	island	-539	NM_153000
cg04313735	0.00609833	8.25384e-19	0.00499826	0.0071984	0.805791	4.19154e-16	Postively-GA-related	11	73357194	PLEKHB1	TSS200	opensea	-28	NM_021200
cg00146864	-0.00660715	8.25583e-19	-0.00779902	-0.00541529	-0.716263	4.19154e-16	Negatively-GA-related	17	43392332	MAP3K14	5'UTR	shore	2097	NM_003954
cg08326019	0.0251672	8.72219e-19	0.0206227	0.0297117	0.778863	4.42285e-16	Postively-GA-related	19	11472261	LPPR2	Body	island	6200	NM_022737
cg04352088	0.00891362	8.91817e-19	0.00730342	0.0105238	0.805851	4.51665e-16	Postively-GA-related	22	43609331	SCUBE1	Body	shelf	-26195	NM_015140
cg22928599	0.00520254	8.9698e-19	0.00426263	0.00614245	0.819721	4.53721e-16	Postively-GA-related	19	46999403	PNMAL2	TSS1500	shore	-235	NM_020709
cg13149245	-0.0105609	9.09666e-19	-0.0124694	-0.00865244	-0.235493	4.59572e-16	Negatively-GA-related	15	65105500		IGR	opensea	12366	NM_025049
cg15803221	0.00756256	9.11784e-19	0.00619587	0.00892926	0.809167	4.60076e-16	Postively-GA-related	17	38473166	RARA	TSS1500	island	-1306	NM_000964
cg10254692	0.00773822	9.16355e-19	0.00633965	0.00913679	0.77239	4.61815e-16	Postively-GA-related	6	144386515	PLAGL1	TSS1500	shore	-780	NM_002656
cg12629515	0.0214441	9.1842e-19	0.0175682	0.0253199	0.813793	4.62288e-16	Postively-GA-related	6	27859811	HIST1H3J	TSS1500	shore	1151	NM_003514
cg01133215	-0.00833781	9.38587e-19	-0.00984541	-0.00683021	-0.720569	4.71861e-16	Negatively-GA-related	6	45399681	RUNX2	Body	opensea	9368	NM_004348
cg19552640	0.0129283	9.56994e-19	0.0105899	0.0152668	0.804508	4.80527e-16	Postively-GA-related	5	126627061	MEGF10	5'UTR	shore	606	NM_032446
cg24129356	-0.0160516	9.71185e-19	-0.0189558	-0.0131474	-0.65798	4.87057e-16	Negatively-GA-related	6	32920735	HLA-DMA	1stExon	opensea	163	NM_006120
cg23097296	0.0103551	9.96389e-19	0.0084807	0.0122295	0.808571	4.99088e-16	Postively-GA-related	1	33231167	KIAA1522	Body	opensea	-67	NM_020888
cg00697658	-0.00935431	9.98425e-19	-0.0110476	-0.00766099	-0.543109	4.99122e-16	Negatively-GA-related	8	145808575	KIAA1688	Body	shore	30312	NM_025251
cg20102336	-0.00373637	9.98888e-19	-0.00441274	-0.00306001	-0.716674	4.99122e-16	Negatively-GA-related	12	113376681	OAS3	Body	shore	433	NM_006187
cg16182479	0.00565273	1.00165e-18	0.00462941	0.00667605	0.708547	4.99896e-16	Postively-GA-related	17	41832466	SOST	3'UTR	shore	3689	NM_025237
cg08251399	0.00667472	1.01394e-18	0.00546612	0.00788332	0.811455	5.05412e-16	Postively-GA-related	2	31457608	EHD3	1stExon	island	729	NM_014600
cg02157224	0.00840974	1.04821e-18	0.00688605	0.00993343	0.751538	5.21861e-16	Postively-GA-related	8	38368889	C8orf86	3'UTR	opensea	17290	NM_207412
cg02991558	0.00717845	1.10158e-18	0.00587665	0.00848024	0.603256	5.4747e-16	Postively-GA-related	11	114128517		IGR	opensea	-38017	NM_006169
cg11810998	-0.00818289	1.10231e-18	-0.00966686	-0.00669893	-0.262103	5.4747e-16	Negatively-GA-related	1	212819593		IGR	opensea	21805	NM_153606
cg08716982	-0.0126167	1.11539e-18	-0.0149052	-0.0103282	-0.622913	5.53299e-16	Negatively-GA-related	5	179640174		IGR	shelf	-4045	NM_175062
cg01044662	-0.0111647	1.12888e-18	-0.0131904	-0.00913913	-0.728556	5.59312e-16	Negatively-GA-related	2	75938360	C2orf3	TSS1500	shore	-250	NM_003203
cg05087455	-0.00741096	1.1381e-18	-0.00875573	-0.00606619	-0.111705	5.63042e-16	Negatively-GA-related	2	7171869	RNF144A	Body	shore	46141	NR_110252
cg04640975	0.0126327	1.13915e-18	0.0103403	0.014925	0.754781	5.63042e-16	Postively-GA-related	19	3464991		IGR	island	15548	NM_001136503
cg19241468	-0.00660446	1.15044e-18	-0.00780312	-0.0054058	-0.772758	5.67941e-16	Negatively-GA-related	3	122399344	PARP14	TSS1500	shore	-327	NM_017554
cg15791438	-0.00975891	1.1543e-18	-0.0115302	-0.00798763	-0.655396	5.69161e-16	Negatively-GA-related	22	31893238	SFI1	5'UTR	shore	1114	NM_014775
cg13571293	0.0075329	1.20433e-18	0.00616458	0.00890122	0.76613	5.93117e-16	Postively-GA-related	19	39739555		IGR	shore	-60	NM_001276254
cg17452301	-0.0120701	1.23126e-18	-0.0142635	-0.00987674	-0.714101	6.05654e-16	Negatively-GA-related	10	134211620	PWWP2B	Body	shore	919	NM_138499
cg09718582	0.0113361	1.29158e-18	0.00927425	0.0133979	0.792088	6.34565e-16	Postively-GA-related	2	240751196		IGR	opensea	66643	NR_037808
cg07747616	0.00634126	1.30678e-18	0.00518766	0.00749486	0.800956	6.41269e-16	Postively-GA-related	6	7729794	BMP6	Body	shore	2784	NM_001718
cg10519417	0.00826076	1.30929e-18	0.00675792	0.00976361	0.787099	6.41732e-16	Postively-GA-related	17	14201321		IGR	shore	-3184	NM_006041
cg15808924	0.0109451	1.3117e-18	0.00895381	0.0129363	0.784217	6.42145e-16	Postively-GA-related	11	57117341	P2RX3	Body	island	11501	NM_002559
cg20708516	0.00741032	1.31404e-18	0.0060621	0.00875854	0.769711	6.42527e-16	Postively-GA-related	8	37773605		IGR	opensea	-16591	NM_025151
cg06114987	0.00948929	1.34787e-18	0.00776201	0.0112166	0.745172	6.58286e-16	Postively-GA-related	16	86611714	FOXL1	TSS1500	shore	-400	NM_005250
cg14246703	0.00945746	1.35299e-18	0.00773586	0.0111791	0.808083	6.59998e-16	Postively-GA-related	9	138869077		IGR	opensea	-15852	NM_016172
cg02905900	-0.00659275	1.36643e-18	-0.00779309	-0.00539241	-0.144174	6.65765e-16	Negatively-GA-related	1	55013517	ACOT11	TSS1500	opensea	-289	NM_015547
cg26615176	-0.00740357	1.37898e-18	-0.00875176	-0.00605537	-0.347286	6.71086e-16	Negatively-GA-related	11	65150416	SLC25A45	TSS1500	shelf	-272	NM_182556
cg26362453	0.0115627	1.3878e-18	0.00945686	0.0136685	0.762341	6.74579e-16	Postively-GA-related	8	847704		IGR	shelf	160100	NR_073397
cg22805485	0.0114873	1.39453e-18	0.00939499	0.0135795	0.807451	6.77047e-16	Postively-GA-related	11	13983818	SPON1	TSS200	shore	-365	NM_006108
cg16230352	-0.00628758	1.39767e-18	-0.00743283	-0.00514232	-0.134789	6.77773e-16	Negatively-GA-related	8	42123158		IGR	opensea	-5661	NM_001556
cg00162064	-0.0108141	1.40996e-18	-0.0127842	-0.00884404	-0.650563	6.82925e-16	Negatively-GA-related	1	44998151	RNF220	Body	opensea	-13013	NR_049849
cg04648494	-0.00465581	1.41537e-18	-0.00550405	-0.00380758	-0.695881	6.84739e-16	Negatively-GA-related	2	74228640		IGR	shore	15110	NM_144993
cg02092616	0.00524015	1.42811e-18	0.0042853	0.006195	0.747725	6.90086e-16	Postively-GA-related	14	105154749	INF2	TSS1500	shore	-1193	NM_022489
cg16140253	-0.00977139	1.45363e-18	-0.0115525	-0.00799028	-0.731372	7.01593e-16	Negatively-GA-related	1	110166563	AMPD2	Body	shelf	-46	NM_004037
cg11217218	-0.00541982	1.46407e-18	-0.00640786	-0.00443177	-0.618057	7.05523e-16	Negatively-GA-related	17	79521061		IGR	shore	-1633	NM_025161
cg09510202	0.0131721	1.46521e-18	0.0107708	0.0155734	0.761604	7.05523e-16	Postively-GA-related	6	13014871	PHACTR1	Body	shore	280946	NM_001242698
cg14295960	-0.00577933	1.4764e-18	-0.00683308	-0.00472559	-0.482303	7.09828e-16	Negatively-GA-related	10	14628995	FAM107B	Body	opensea	-14624	NM_031453
cg25174412	-0.00934079	1.4776e-18	-0.0110439	-0.00763765	-0.743989	7.09828e-16	Negatively-GA-related	12	105803653		IGR	opensea	79240	NM_207376
cg23963984	-0.0096638	1.48608e-18	-0.011426	-0.00790158	-0.293755	7.13068e-16	Negatively-GA-related	10	79659038	DLG5	Body	opensea	27309	NM_004747
cg08752459	-0.00799014	1.51596e-18	-0.00944769	-0.00653258	-0.76659	7.26553e-16	Negatively-GA-related	12	10022682	CLEC2B	TSS1500	opensea	-225	NM_005127
cg21981144	0.00629295	1.56194e-18	0.00514436	0.00744155	0.799147	7.47722e-16	Postively-GA-related	19	45248572		IGR	shelf	-3405	NM_005178
cg19313023	0.00851236	1.56928e-18	0.00695855	0.0100662	0.769884	7.50357e-16	Postively-GA-related	4	54772132		IGR	opensea	81316	NM_001011538
cg01309328	-0.00917497	1.57322e-18	-0.0108498	-0.00750012	-0.560657	7.5137e-16	Negatively-GA-related	6	32811253	PSMB8	Body	shore	562	NM_004159
cg07464674	0.00783632	1.57679e-18	0.00640578	0.00926685	0.747987	7.52197e-16	Postively-GA-related	17	6358363	PITPNM3	3'UTR	shore	10629	NM_019013
cg04840051	0.00600844	1.63908e-18	0.0049108	0.00710609	0.637353	7.81009e-16	Postively-GA-related	10	112582591	RBM20	Body	opensea	48070	NR_026932
cg12217625	0.0121825	1.6941e-18	0.00995561	0.0144094	0.765362	8.0629e-16	Postively-GA-related	1	159825628	VSIG8	Body	shore	-492	NM_001134233
cg09000832	0.0108077	1.71909e-18	0.00883156	0.0127838	0.808696	8.17234e-16	Postively-GA-related	13	50703589		IGR	shore	-3913	NR_002612
cg08230957	0.0153724	1.72932e-18	0.0125613	0.0181835	0.816376	8.21147e-16	Postively-GA-related	19	39087186	MAP4K1	Body	island	21488	NM_007181
cg23531257	0.00886591	1.74773e-18	0.00724433	0.0104875	0.740299	8.28933e-16	Postively-GA-related	15	45422553	DUOX1	5'UTR	shore	362	NM_017434
cg11027717	0.00880624	1.7505e-18	0.00719552	0.010417	0.776518	8.29288e-16	Postively-GA-related	11	33713904		IGR	opensea	8381	NM_001166692
cg01447828	0.0100639	1.75306e-18	0.00822313	0.0119047	0.816533	8.294e-16	Postively-GA-related	19	40919465	PRX	TSS200	opensea	-195	NM_020956
cg02947450	0.0113012	1.75478e-18	0.00923406	0.0133684	0.699915	8.294e-16	Postively-GA-related	10	22766861		IGR	island	-40004	NR_036533
cg16448636	0.00806694	1.79435e-18	0.00659077	0.00954311	0.801078	8.47127e-16	Postively-GA-related	7	21209509		IGR	opensea	-258179	NM_003112
cg15555527	0.0189099	1.79731e-18	0.0154495	0.0223704	0.761294	8.47551e-16	Postively-GA-related	4	80885981	ANTXR2	Body	island	108495	NM_058172
cg02873991	-0.00770033	1.83794e-18	-0.00911005	-0.00629062	-0.620169	8.65718e-16	Negatively-GA-related	12	25151263	C12orf77	TSS1500	opensea	-891	NM_001101339
cg01184449	0.00831958	1.8429e-18	0.00679642	0.00984273	0.746232	8.67061e-16	Postively-GA-related	2	42396170	EML4	TSS1500	shore	-319	NM_019063
cg16773741	0.0139636	1.85521e-18	0.0114068	0.0165204	0.759669	8.71855e-16	Postively-GA-related	22	19513017	CLDN5	TSS200	shore	-158	NM_003277
cg09735851	0.00468372	1.90571e-18	0.00382569	0.00554176	0.761239	8.94562e-16	Postively-GA-related	15	40615289		IGR	island	-967	NM_001301268
cg08726900	-0.0138455	1.95223e-18	-0.0163831	-0.011308	-0.642114	9.15352e-16	Negatively-GA-related	16	89550474	ANKRD11	5'UTR	opensea	6494	NM_013275
cg23626546	0.0093281	1.9548e-18	0.00761843	0.0110378	0.817087	9.15515e-16	Postively-GA-related	6	13924355	RNF182	TSS1500	shore	-321	NM_152737
cg16876823	0.00852636	1.95976e-18	0.00696356	0.0100892	0.768913	9.16789e-16	Postively-GA-related	19	2987082	TLE6	Body	opensea	9547	NM_024760
cg01708636	0.0103949	1.96826e-18	0.00848949	0.0123004	0.802373	9.19719e-16	Postively-GA-related	4	166301085	CPE	Body	shore	989	NM_001873
cg10095801	0.00710194	1.98778e-18	0.00579988	0.00840399	0.701335	9.27516e-16	Postively-GA-related	21	33785988	C21orf63	Body	shore	1244	NM_058187
cg08576185	-0.0101104	1.98946e-18	-0.0119641	-0.00825677	-0.648456	9.27516e-16	Negatively-GA-related	16	2055684	ZNF598	Body	shore	4137	NM_178167
cg01572884	0.00513246	2.04353e-18	0.004191	0.00607392	0.757591	9.51645e-16	Postively-GA-related	1	110610266	ALX3	Body	island	3055	NM_006492
cg13522406	-0.0069861	2.07631e-18	-0.00826795	-0.00570424	-0.584446	9.65813e-16	Negatively-GA-related	6	30581820	PPP1R10	5'UTR	shelf	3263	NM_002714
cg24908802	0.0166137	2.15657e-18	0.0135632	0.0196643	0.809531	1.00201e-15	Postively-GA-related	5	144726601		IGR	opensea	488330	NM_138492
cg18959309	0.00626729	2.16286e-18	0.00511645	0.00741813	0.80819	1.00356e-15	Postively-GA-related	1	220864248	C1orf115	Body	island	621	NM_024709
cg10165952	0.00740187	2.16479e-18	0.00604267	0.00876107	0.779633	1.00356e-15	Postively-GA-related	17	58239449		IGR	opensea	12148	NM_000717
cg12668551	0.00540835	2.17934e-18	0.00441509	0.0064016	0.782109	1.00917e-15	Postively-GA-related	8	98244624		IGR	opensea	45551	NM_033512
cg07103201	-0.00961351	2.18537e-18	-0.0113791	-0.00784788	-0.736763	1.01082e-15	Negatively-GA-related	17	20171047	CYTSB	Body	opensea	-53439	NR_023380
cg02156769	0.00762541	2.20055e-18	0.00622473	0.00902609	0.785616	1.0167e-15	Postively-GA-related	9	139872246	PTGDS	Body	island	291	NM_000954
cg15526213	0.00986488	2.20504e-18	0.00805277	0.011677	0.822881	1.01763e-15	Postively-GA-related	10	43818881		IGR	shore	-48210	NM_173160
cg05353884	0.0142947	2.21521e-18	0.0116687	0.0169208	0.653164	1.02117e-15	Postively-GA-related	6	26226203		IGR	shore	821	NM_003532
cg06456365	0.00670331	2.25343e-18	0.00547147	0.00793516	0.777654	1.03762e-15	Postively-GA-related	6	112643493		IGR	opensea	-25038	NM_001013734
cg01948201	0.00353376	2.26575e-18	0.00288431	0.00418322	0.786994	1.04213e-15	Postively-GA-related	2	64682236	HSPC159	Body	island	910	NM_014181
cg22681074	-0.00726192	2.26829e-18	-0.00859658	-0.00592726	-0.714672	1.04213e-15	Negatively-GA-related	1	228345324	GJC2	5'UTR	shore	7224	NR_103539
cg06730678	0.00679461	2.28566e-18	0.00554566	0.00804356	0.778884	1.04894e-15	Postively-GA-related	12	6166943	VWF	Body	island	66892	NM_000552
cg09744036	0.0085354	2.29593e-18	0.00696633	0.0101045	0.806074	1.05164e-15	Postively-GA-related	17	79920530	NOTUM	TSS1500	island	-1474	NM_178493
cg19248557	-0.00907817	2.29667e-18	-0.010747	-0.00740932	-0.667126	1.05164e-15	Negatively-GA-related	6	32407838	HLA-DRA	Body	opensea	220	NM_019111
cg22778014	0.00817386	2.30971e-18	0.00667109	0.00967664	0.766387	1.05644e-15	Postively-GA-related	4	109811985	COL25A1	Body	opensea	-127751	NM_031279
cg08090496	0.00496541	2.3264e-18	0.00405239	0.00587843	0.691485	1.06289e-15	Postively-GA-related	3	134126381		IGR	shore	-30287	NR_039951
cg07810039	-0.0121544	2.34034e-18	-0.0143895	-0.00991921	-0.794247	1.06807e-15	Negatively-GA-related	1	218524558	TGFB2	Body	opensea	-5539	NR_046268
cg27648238	0.00963968	2.37691e-18	0.00786647	0.0114129	0.698144	1.08355e-15	Postively-GA-related	8	120685601		IGR	opensea	-34496	NM_006209
cg08009275	-0.0094599	2.39844e-18	-0.0112003	-0.00771946	-0.746746	1.09216e-15	Negatively-GA-related	17	79790191	FAM195B	5'UTR	shore	978	NM_207368
cg07816074	-0.0130794	2.44482e-18	-0.0154867	-0.0106722	-0.730153	1.11204e-15	Negatively-GA-related	4	8201560	SH3TC1	5'UTR	opensea	501	NM_018986
cg14555996	0.0105677	2.47469e-18	0.00862235	0.0125131	0.77419	1.12438e-15	Postively-GA-related	9	86785905		IGR	opensea	107548	NR_110995
cg25486824	0.0119469	2.47886e-18	0.00974754	0.0141462	0.795253	1.12503e-15	Postively-GA-related	11	13983790	SPON1	TSS200	shore	-393	NM_006108
cg08679800	0.00754055	2.59019e-18	0.00615125	0.00892986	0.587117	1.17426e-15	Postively-GA-related	8	101912325		IGR	opensea	50473	NM_003406
cg13928490	-0.018048	2.61128e-18	-0.0213737	-0.0147222	-0.480802	1.18252e-15	Negatively-GA-related	13	51640442	GUCY1B2	TSS200	opensea	-150	NM_004129
cg16003238	0.0067305	2.69811e-18	0.0054895	0.00797151	0.820107	1.22049e-15	Postively-GA-related	15	65670876	IGDCC3	TSS1500	shore	-499	NM_004884
cg01429256	-0.00622026	2.76031e-18	-0.00736767	-0.00507285	-0.595802	1.24635e-15	Negatively-GA-related	17	17687834	RAI1	5'UTR	shore	-4992	NM_144774
cg15143809	0.00373341	2.76134e-18	0.00304473	0.0044221	0.767907	1.24635e-15	Postively-GA-related	11	120208324	ARHGEF12	Body	shore	707	NM_015313
cg05656900	0.00688351	2.76542e-18	0.00561371	0.00815332	0.709507	1.24682e-15	Postively-GA-related	2	26235097		IGR	opensea	-21631	NM_016131
cg26188726	0.0113944	2.7925e-18	0.00929209	0.0134967	0.778813	1.25726e-15	Postively-GA-related	16	31225957	TRIM72	5'UTR	island	616	NM_001008274
cg04312620	0.0180406	2.7947e-18	0.014712	0.0213693	0.761465	1.25726e-15	Postively-GA-related	20	50419214	SALL4	TSS200	shore	-167	NM_020436
cg06635797	-0.0104503	2.80803e-18	-0.0123786	-0.00852196	-0.775888	1.26188e-15	Negatively-GA-related	19	4915394	UHRF1	Body	shore	5016	NM_013282
cg06874403	0.0124208	2.83678e-18	0.0101284	0.0147132	0.735076	1.2734e-15	Postively-GA-related	10	21799047		IGR	island	-12835	NM_001010911
cg02493217	0.00853338	2.84858e-18	0.00695836	0.0101084	0.810283	1.27731e-15	Postively-GA-related	1	42806405		IGR	opensea	-4858	NM_014947
cg00989249	-0.0107483	2.86998e-18	-0.0127324	-0.00876417	-0.784126	1.2855e-15	Negatively-GA-related	5	177548398	N4BP3	Body	opensea	7843	NM_015111
cg25391820	-0.00863211	2.88227e-18	-0.0102257	-0.00703851	-0.717612	1.28959e-15	Negatively-GA-related	5	138608519	MATR3	TSS1500	shore	-921	NM_018834
cg22364219	-0.00953144	3.0099e-18	-0.0112925	-0.00777038	-0.702957	1.34524e-15	Negatively-GA-related	1	16714091	C1orf144	Body	opensea	20567	NM_001114600
cg06171329	0.00825826	3.09441e-18	0.00673165	0.00978487	0.74001	1.3815e-15	Postively-GA-related	8	97389586		IGR	opensea	115473	NM_014754
cg00275449	-0.0110949	3.1115e-18	-0.0131461	-0.00904369	-0.778405	1.3864e-15	Negatively-GA-related	3	195162127	ACAP2	Body	shore	1689	NM_012287
cg02952078	0.00628891	3.11213e-18	0.00512623	0.00745159	0.77824	1.3864e-15	Postively-GA-related	1	205419204		IGR	opensea	-1679	NR_029893
cg02341571	-0.00801775	3.11687e-18	-0.0095001	-0.0065354	-0.727964	1.38701e-15	Negatively-GA-related	15	44968935	PATL2	5'UTR	opensea	150	NM_001145112
cg05976840	0.00785269	3.28898e-18	0.00639939	0.00930598	0.76062	1.46201e-15	Postively-GA-related	16	67189804	TRADD	Body	shore	4007	NM_003789
cg14295482	0.00709122	3.36383e-18	0.00577829	0.00840414	0.711684	1.49367e-15	Postively-GA-related	19	2555717	GNG7	5'UTR	shore	79595	NM_015675
cg25611723	0.00790321	3.42207e-18	0.00643947	0.00936694	0.652818	1.51789e-15	Postively-GA-related	18	10453624	APCDD1	TSS1500	shore	-1000	NM_153000
cg03332701	0.0105185	3.44269e-18	0.00857021	0.0124669	0.808734	1.52538e-15	Postively-GA-related	15	63793652		IGR	shelf	-3057	NM_006537
cg26916780	-0.00865652	3.5259e-18	-0.0102607	-0.00705237	-0.58447	1.56057e-15	Negatively-GA-related	15	64889554	ZNF609	Body	opensea	97936	NM_015042
cg19351398	0.0072839	3.53068e-18	0.00593408	0.00863373	0.718368	1.56101e-15	Postively-GA-related	7	149472134	SSPO	TSS1500	shore	-996	NM_198455
cg27503015	0.00958648	3.59973e-18	0.00780931	0.0113637	0.780306	1.58982e-15	Postively-GA-related	2	162270453		IGR	shore	-2166	NM_006593
cg01803844	0.00653353	3.60429e-18	0.0053223	0.00774477	0.769178	1.59013e-15	Postively-GA-related	17	8036816		IGR	opensea	-9407	NM_032580
cg02806715	-0.0125423	3.61158e-18	-0.0148676	-0.010217	-0.619262	1.59164e-15	Negatively-GA-related	6	32920567	HLA-DMA	Body	opensea	331	NM_006120
cg24703533	0.0102206	3.61933e-18	0.00832566	0.0121155	0.721515	1.59334e-15	Postively-GA-related	17	45055318		IGR	island	1295	NM_203400
cg20156116	-0.0101128	3.62508e-18	-0.0119878	-0.00823782	-0.7675	1.59416e-15	Negatively-GA-related	1	156699437	C1orf66	Body	shore	1175	NM_015997
cg10750182	-0.00534387	3.70174e-18	-0.00633506	-0.00435269	-0.386492	1.62613e-15	Negatively-GA-related	10	73497514	C10orf105	5'UTR	opensea	66	NM_001164375
cg12939283	-0.0132472	3.7225e-18	-0.0157045	-0.0107898	-0.653182	1.63351e-15	Negatively-GA-related	6	33044012	HLA-DPB1	Body	opensea	310	NM_002121
cg26836204	0.00737598	3.75887e-18	0.00600748	0.00874447	0.79955	1.6477e-15	Postively-GA-related	15	74506668		IGR	opensea	-4623	NM_022369
cg25773386	-0.00601021	3.77136e-18	-0.00712537	-0.00489504	-0.710311	1.65142e-15	Negatively-GA-related	3	51989369	GPR62	5'UTR	shore	40	NM_080865
cg07717559	-0.00968153	3.78393e-18	-0.011478	-0.00788505	-0.632568	1.65516e-15	Negatively-GA-related	17	2699021	RAP1GAP2	TSS1500	opensea	-710	NM_015085
cg07090356	-0.011112	3.8047e-18	-0.0131741	-0.00904987	-0.692174	1.66136e-15	Negatively-GA-related	18	23668764	SS18	Body	shore	1846	NM_005637
cg21244322	-0.00522486	3.80621e-18	-0.00619448	-0.00425524	-0.696103	1.66136e-15	Negatively-GA-related	15	64303084	DAPK2	Body	opensea	35436	NM_014326
cg04364219	0.00753228	3.9343e-18	0.00613359	0.00893098	0.782414	1.71545e-15	Postively-GA-related	2	45234140	SIX2	Body	shore	2401	NM_016932
cg01790646	-0.0106792	4.01588e-18	-0.012663	-0.00869539	-0.760888	1.74917e-15	Negatively-GA-related	2	240321229	HDAC4	5'UTR	shore	1413	NM_006037
cg24778776	0.00849426	4.13301e-18	0.00691547	0.0100731	0.804877	1.79828e-15	Postively-GA-related	11	69017394		IGR	opensea	-44210	NM_138768
cg23707540	-0.00901796	4.16102e-18	-0.0106943	-0.00734162	-0.697596	1.80855e-15	Negatively-GA-related	10	126836038	CTBP2	5'UTR	shelf	11345	NM_001329
cg27292710	0.0154433	4.17016e-18	0.0125725	0.0183142	0.713824	1.8106e-15	Postively-GA-related	11	128772555	KCNJ5	5'UTR	opensea	3036	NM_145013
cg27297505	0.0110088	4.19656e-18	0.00896203	0.0130555	0.776327	1.82014e-15	Postively-GA-related	2	121324526		IGR	opensea	-100602	NM_032845
cg26874693	-0.00981238	4.21468e-18	-0.0116368	-0.00798793	-0.485318	1.82607e-15	Negatively-GA-related	12	111618936	CUX2	Body	opensea	-123009	NR_106818
cg20629254	0.00872625	4.22655e-18	0.00710366	0.0103488	0.747715	1.82928e-15	Postively-GA-related	8	81491905		IGR	shore	93458	NM_023929
cg25583651	-0.0100087	4.23447e-18	-0.0118698	-0.00814759	-0.556801	1.83079e-15	Negatively-GA-related	6	29570040	GABBR1	3'UTR	opensea	14358	NM_007160
cg05674928	0.0121053	4.33568e-18	0.00985335	0.0143573	0.754424	1.87257e-15	Postively-GA-related	12	121410996	C12orf27	TSS1500	opensea	-902	NM_178513
cg04984663	0.00854743	4.34266e-18	0.00695728	0.0101376	0.777945	1.87281e-15	Postively-GA-related	10	102632048		IGR	opensea	-40277	NM_018121
cg09384937	0.0107186	4.34536e-18	0.00872451	0.0127127	0.727294	1.87281e-15	Postively-GA-related	12	49359996	WNT10B	Body	shelf	5644	NM_003394
cg25036707	0.00769554	4.42654e-18	0.00626335	0.00912772	0.807301	1.9058e-15	Postively-GA-related	22	38380487	SOX10	1stExon	shore	51	NM_006941
cg07606234	0.00886745	4.47919e-18	0.0072168	0.0105181	0.788074	1.92645e-15	Postively-GA-related	14	24551147	NRL	Body	island	2684	NM_006177
cg24674703	-0.00656987	4.52477e-18	-0.00779307	-0.00534668	-0.529527	1.94402e-15	Negatively-GA-related	11	60869960	CD5	5'UTR	opensea	31	NM_014207
cg19893929	-0.0150131	4.57504e-18	-0.0178088	-0.0122173	-0.585013	1.96153e-15	Negatively-GA-related	2	16105823		IGR	opensea	-23979	NM_006316
cg00690195	0.00673578	4.57509e-18	0.00548143	0.00799013	0.681519	1.96153e-15	Postively-GA-related	8	8915582		IGR	opensea	9628	NR_039804
cg00049664	-0.0139032	4.61571e-18	-0.0164927	-0.0113137	-0.751543	1.97665e-15	Negatively-GA-related	16	66613334	CMTM2	TSS200	island	-16	NM_144673
cg17796323	-0.0168987	4.62051e-18	-0.0200462	-0.0137512	-0.811838	1.97665e-15	Negatively-GA-related	5	177547973	N4BP3	Body	opensea	7418	NM_015111
cg18875496	-0.0136459	4.62479e-18	-0.0161875	-0.0111042	-0.758556	1.97665e-15	Negatively-GA-related	17	55338456	MSI2	Body	opensea	4083	NM_138962
cg22820108	-0.00853412	4.64398e-18	-0.0101238	-0.00694444	-0.351218	1.98279e-15	Negatively-GA-related	12	125003218	NCOR2	5'UTR	island	48791	NM_006312
cg13688573	0.00607676	4.65263e-18	0.00494478	0.00720874	0.739304	1.98442e-15	Postively-GA-related	2	38150028		IGR	shelf	-2433	NM_144713
cg24258347	0.0131432	4.67061e-18	0.0106947	0.0155917	0.811795	1.99003e-15	Postively-GA-related	11	13983851	SPON1	TSS200	shore	-332	NM_006108
cg12587615	0.0172716	4.67651e-18	0.0140539	0.0204893	0.799151	1.99047e-15	Postively-GA-related	19	11472397	LPPR2	Body	shore	6336	NM_022737
cg10039988	0.0071967	4.92863e-18	0.00585464	0.00853876	0.701892	2.09561e-15	Postively-GA-related	2	177355604		IGR	shore	110175	NR_031648
cg16831889	0.00977195	4.94043e-18	0.00794956	0.0115943	0.750447	2.09846e-15	Postively-GA-related	15	50558051	HDC	TSS200	opensea	110	NM_002112
cg13912311	0.0104244	4.98074e-18	0.00848001	0.0123687	0.812361	2.11339e-15	Postively-GA-related	9	127265348	NR5A1	Body	island	4350	NM_004959
cg01757168	0.0129347	5.04295e-18	0.0105215	0.0153478	0.781356	2.13758e-15	Postively-GA-related	3	128215565		IGR	island	-3536	NM_032638
cg23378033	-0.0109604	5.12104e-18	-0.0130058	-0.00891499	-0.449068	2.16844e-15	Negatively-GA-related	12	65672031	MSRB3	TSS1500	shore	-391	NM_198080
cg02404304	-0.0163342	5.12947e-18	-0.0193825	-0.0132858	-0.482316	2.16978e-15	Negatively-GA-related	6	2752090	MYLK4	TSS1500	opensea	-937	NM_001012418
cg21081878	-0.0158384	5.46316e-18	-0.0187977	-0.012879	-0.691093	2.30765e-15	Negatively-GA-related	21	38334730	HLCS	5'UTR	shelf	4225	NM_000411
cg23889047	-0.00842238	5.46665e-18	-0.00999609	-0.00684867	-0.360471	2.30765e-15	Negatively-GA-related	1	7705756	CAMTA1	Body	opensea	-125572	NM_004781
cg25953130	-0.0152467	5.49161e-18	-0.0180958	-0.0123976	-0.791448	2.31581e-15	Negatively-GA-related	10	63753550	ARID5B	Body	opensea	17490	NR_049858
cg09653641	-0.0156799	5.69052e-18	-0.0186119	-0.0127479	-0.734522	2.39723e-15	Negatively-GA-related	7	92455499	CDK6	Body	opensea	7731	NM_001259
cg23845609	-0.00514785	5.74698e-18	-0.00611063	-0.00418507	-0.356273	2.41853e-15	Negatively-GA-related	11	47609357	FAM180B	Body	shore	1128	NM_001164379
cg12225526	0.00729439	5.78608e-18	0.00592998	0.0086588	0.799978	2.43249e-15	Postively-GA-related	10	21796388		IGR	shore	-10176	NM_001010911
cg09565002	0.0125313	5.87124e-18	0.0101867	0.0148759	0.743894	2.46577e-15	Postively-GA-related	4	15939889	FGFBP1	1stExon	opensea	473	NM_005130
cg00412294	-0.00603157	5.88559e-18	-0.00716013	-0.004903	-0.81728	2.46927e-15	Negatively-GA-related	12	97300582	NEDD1	TSS1500	shore	-418	NM_152905
cg21404980	-0.00869552	5.94802e-18	-0.0103229	-0.00706818	-0.670426	2.49292e-15	Negatively-GA-related	8	144599027	ZC3H3	Body	shelf	24592	NM_015117
cg11503210	0.00656891	5.98038e-18	0.00533943	0.00779838	0.674216	2.50393e-15	Postively-GA-related	12	31662153	DENND5B	Body	opensea	-80703	NR_046909
cg07819892	0.00641305	6.01224e-18	0.00521262	0.00761348	0.75361	2.5147e-15	Postively-GA-related	19	35715940	FAM187B	Body	island	3687	NM_152481
cg11960708	0.00936038	6.01854e-18	0.00760823	0.0111125	0.694897	2.51478e-15	Postively-GA-related	6	26226256		IGR	shore	874	NM_003532
cg22124648	0.0050129	6.0841e-18	0.00407435	0.00595146	0.756554	2.53959e-15	Postively-GA-related	1	27941866	FGR	Body	island	10884	NM_005248
cg10198479	0.0141553	6.09679e-18	0.0115049	0.0168056	0.810024	2.5423e-15	Postively-GA-related	16	85268435		IGR	shore	-48128	NM_153238
cg16744741	0.00480803	6.11707e-18	0.00390774	0.00570832	0.725356	2.54817e-15	Postively-GA-related	4	82126025	PRKG2	1stExon	opensea	10245	NM_006259
cg00574740	0.00632343	6.13346e-18	0.00513933	0.00750753	0.630589	2.55241e-15	Postively-GA-related	13	76209541	LMO7	Body	island	588	NR_120410
cg07107113	0.00732646	6.1867e-18	0.00595432	0.00869861	0.732797	2.57196e-15	Postively-GA-related	1	16087752	FBLIM1	5'UTR	shore	2498	NM_017556
cg20095656	0.0140365	6.22069e-18	0.0114074	0.0166656	0.725077	2.58347e-15	Postively-GA-related	5	176827793	PFN3	TSS200	shore	-157	NM_001029886
cg08027484	0.00969449	6.23371e-18	0.00787858	0.0115104	0.755235	2.58394e-15	Postively-GA-related	6	10556523	GCNT2	5'UTR	opensea	575	NM_001491
cg01640727	0.00904295	6.23439e-18	0.00734908	0.0107368	0.7492	2.58394e-15	Postively-GA-related	17	44029468	MAPT	5'UTR	shelf	-47147	NM_001007532
cg10310595	-0.0136666	6.2767e-18	-0.0162268	-0.0111063	-0.687336	2.59885e-15	Negatively-GA-related	6	32908567	HLA-DMB	1stExon	opensea	279	NM_002118
cg20051715	0.00635543	6.32159e-18	0.00516466	0.0075462	0.760386	2.6148e-15	Postively-GA-related	11	65639798	EFEMP2	Body	shore	606	NM_016938
cg11672277	0.0103414	6.3996e-18	0.00840332	0.0122794	0.711293	2.64441e-15	Postively-GA-related	18	32556104	MAPRE2	TSS1500	shore	-787	NM_014268
cg23752828	-0.00773662	6.53614e-18	-0.00918709	-0.00628614	-0.338478	2.69811e-15	Negatively-GA-related	12	57941309	DCTN2	TSS1500	shore	-196	NM_006400
cg13813391	-0.00915754	6.54517e-18	-0.0108745	-0.00744063	-0.75889	2.69913e-15	Negatively-GA-related	16	66613407	CMTM2	5'UTR	island	57	NM_144673
cg07798593	-0.00523757	6.60862e-18	-0.00621972	-0.00425541	-0.76256	2.72256e-15	Negatively-GA-related	10	80890238	ZMIZ1	5'UTR	opensea	61447	NM_020338
cg03338924	0.00795732	6.73145e-18	0.00646464	0.00945001	0.743666	2.77038e-15	Postively-GA-related	6	13015106	PHACTR1	Body	island	280711	NM_001242698
cg04193923	0.00845207	6.75082e-18	0.00686649	0.0100377	0.673983	2.77557e-15	Postively-GA-related	17	38170900	CSF3	TSS1500	opensea	-713	NM_000759
cg07491676	0.0103779	6.8063e-18	0.00843077	0.0123251	0.79415	2.79559e-15	Postively-GA-related	15	76400783	C15orf27	5'UTR	opensea	48485	NM_152335
cg12564453	0.00662466	6.94694e-18	0.00538122	0.0078681	0.794659	2.8505e-15	Postively-GA-related	16	56995840	CETP	5'UTR	opensea	6	NM_000078
cg24332577	0.011934	7.23989e-18	0.00969224	0.0141757	0.708152	2.96774e-15	Postively-GA-related	20	50419248	SALL4	TSS1500	shore	-201	NM_020436
cg05300378	0.00888708	7.25721e-18	0.0072176	0.0105566	0.797074	2.97188e-15	Postively-GA-related	17	74128731		IGR	opensea	-7905	NR_040017
cg00303378	0.00858012	7.27678e-18	0.00696822	0.010192	0.774005	2.97692e-15	Postively-GA-related	1	159825552	VSIG8	Body	shore	-416	NM_001134233
cg18057513	0.0067508	7.40386e-18	0.00548215	0.00801946	0.673996	3.0259e-15	Postively-GA-related	13	52703615	NEK5	TSS1500	shore	-402	NM_199289
cg06808305	0.0112767	7.41252e-18	0.00915747	0.0133959	0.749854	3.02642e-15	Postively-GA-related	2	63270824	EHBP1	Body	shore	4021	NR_027069
cg04322572	0.0184549	7.43558e-18	0.0149865	0.0219233	0.774732	3.03282e-15	Postively-GA-related	10	43447618		IGR	opensea	-45392	NR_049836
cg06913600	0.00701775	7.47829e-18	0.00569868	0.00833682	0.644494	3.04722e-15	Postively-GA-related	2	43020682	HAAO	TSS1500	shore	-932	NM_012205
cg02152631	0.00843395	7.53739e-18	0.00684845	0.0100194	0.756611	3.06622e-15	Postively-GA-related	8	29133647		IGR	opensea	-13038	NM_015254
cg18244362	0.00709532	7.53986e-18	0.00576146	0.00842917	0.776665	3.06622e-15	Postively-GA-related	8	21669615		IGR	opensea	-23270	NM_001495
cg12214451	0.00500516	7.57991e-18	0.00406414	0.00594619	0.773166	3.07946e-15	Postively-GA-related	4	114900175	ARSJ	1stExon	shore	702	NM_024590
cg09079018	-0.00529463	7.67144e-18	-0.0062903	-0.00429896	-0.801532	3.11357e-15	Negatively-GA-related	7	50880004		IGR	opensea	-18846	NM_005311
cg20717932	-0.0122716	7.74891e-18	-0.0145798	-0.00996345	-0.68661	3.1419e-15	Negatively-GA-related	17	38226278	THRA	5'UTR	opensea	7211	NM_003250
cg26682337	0.00604935	7.89491e-18	0.00491113	0.00718757	0.785243	3.19795e-15	Postively-GA-related	5	145429192	SH3RF2	Body	opensea	54753	NM_001029869
cg02154252	0.00589357	7.924e-18	0.00478458	0.00700255	0.818156	3.20657e-15	Postively-GA-related	1	79472532	ELTD1	TSS200	island	-38	NM_022159
cg22098511	-0.0047091	8.15175e-18	-0.00559569	-0.00382252	-0.599378	3.29548e-15	Negatively-GA-related	17	79476521		IGR	shore	3370	NM_001614
cg24756378	0.016028	8.31337e-18	0.0130093	0.0190468	0.662142	3.35751e-15	Postively-GA-related	14	33401638		IGR	shore	-6820	NM_022123
cg27615366	0.00481328	8.32632e-18	0.00390672	0.00571984	0.799201	3.35944e-15	Postively-GA-related	5	131592974	PDLIM4	TSS1500	shore	-376	NM_003687
cg14276580	-0.00759403	8.4362e-18	-0.00902469	-0.00616336	-0.653304	3.40043e-15	Negatively-GA-related	13	40527020		IGR	opensea	-228925	NR_046870
cg22877452	0.0181189	8.54324e-18	0.0147046	0.0215332	0.586277	3.4402e-15	Postively-GA-related	1	61517876		IGR	shore	-25069	NM_005595
cg08701183	0.00807603	8.59147e-18	0.00655403	0.00959804	0.782791	3.45559e-15	Postively-GA-related	7	21209781		IGR	opensea	-257907	NM_003112
cg27598208	0.00911482	8.59829e-18	0.00739703	0.0108326	0.79525	3.45559e-15	Postively-GA-related	20	62688272	TCEA2	TSS200	shore	-166	NM_003195
cg06152215	-0.01281	8.71232e-18	-0.0152248	-0.0103952	-0.697311	3.498e-15	Negatively-GA-related	12	124422259	CCDC92	Body	shore	34903	NM_025140
cg17986992	0.0143626	8.76004e-18	0.0116549	0.0170704	0.75854	3.51373e-15	Postively-GA-related	1	159825761	VSIG8	Body	shore	-625	NM_001134233
cg01351032	-0.00922176	8.85215e-18	-0.0109607	-0.00748285	-0.689813	3.54721e-15	Negatively-GA-related	16	10971191	CIITA	1stExon	shore	137	NM_000246
cg05828925	-0.00711267	8.94137e-18	-0.00845414	-0.0057712	-0.682085	3.57947e-15	Negatively-GA-related	8	22500482	FLJ14107	TSS1500	opensea	-761	NM_025026
cg02066144	0.00750491	9.00517e-18	0.00608927	0.00892054	0.741624	3.6015e-15	Postively-GA-related	2	73052126	EXOC6B	Body	shore	1050	NM_015189
cg25045219	-0.0167202	9.20958e-18	-0.0198754	-0.0135649	-0.733715	3.67937e-15	Negatively-GA-related	17	263096	C17orf97	Body	island	2979	NM_001013672
cg20367304	-0.00999054	9.21781e-18	-0.0118759	-0.0081052	-0.703077	3.67937e-15	Negatively-GA-related	4	154391944	KIAA0922	Body	shelf	4447	NM_015196
cg03990819	0.00789683	9.38187e-18	0.0064061	0.00938756	0.777818	3.74123e-15	Postively-GA-related	2	434332		IGR	opensea	-146025	NM_001002919
cg26328757	0.00410857	9.41925e-18	0.00333292	0.00488423	0.729936	3.75249e-15	Postively-GA-related	1	201979764	ELF3	5'UTR	opensea	75	NM_004433
cg01571001	0.0108381	9.46669e-18	0.00879175	0.0128844	0.759137	3.76773e-15	Postively-GA-related	3	128215433		IGR	island	-3404	NM_032638
cg03848483	-0.00722548	9.48628e-18	-0.00858976	-0.0058612	-0.379715	3.76946e-15	Negatively-GA-related	16	85969392		IGR	opensea	17440	NR_106832
cg14621323	0.00848865	9.48938e-18	0.00688585	0.0100914	0.702452	3.76946e-15	Postively-GA-related	5	176827161	PFN3	1stExon	island	475	NM_001029886
cg19526353	0.00822791	9.71492e-18	0.00667365	0.00978217	0.733752	3.85532e-15	Postively-GA-related	19	42760742	ERF	TSS1500	shore	-1427	NM_006494
cg01766850	-0.00672252	9.79626e-18	-0.00799262	-0.00545243	-0.657331	3.88385e-15	Negatively-GA-related	6	170580966		IGR	island	-595	NR_104177
cg09936895	-0.00960314	9.83589e-18	-0.0114176	-0.00778866	-0.717114	3.8958e-15	Negatively-GA-related	14	102785544	ZNF839	TSS1500	shore	-90	NM_018335
cg20824977	-0.0176237	9.88734e-18	-0.0209539	-0.0142934	-0.431201	3.91241e-15	Negatively-GA-related	15	59978600	BNIP2	Body	shelf	3041	NM_004330
cg06600936	0.00733252	9.89881e-18	0.0059469	0.00871814	0.82259	3.91317e-15	Postively-GA-related	15	85361858	ALPK3	Body	shore	1948	NM_020778
cg13169796	0.0062721	1.00317e-17	0.00508657	0.00745763	0.668766	3.96191e-15	Postively-GA-related	11	86793667	TMEM135	Body	opensea	44782	NM_022918
cg21912938	-0.00501006	1.02232e-17	-0.00595739	-0.00406273	-0.64706	4.03363e-15	Negatively-GA-related	7	28220594	JAZF1	TSS200	shore	-158	NM_175061
cg25937577	0.00783662	1.03103e-17	0.00635459	0.00931865	0.776017	4.06411e-15	Postively-GA-related	22	31536476	PLA2G3	TSS200	opensea	116	NM_015715
cg01012445	0.00925868	1.03235e-17	0.00750767	0.0110097	0.737434	4.06541e-15	Postively-GA-related	4	151504920	LRBA	Body	island	1844	NM_006439
cg22697136	0.00577801	1.04042e-17	0.00468511	0.00687092	0.777807	4.09325e-15	Postively-GA-related	1	11714248	FBXO44	TSS1500	island	-183	NM_033182
cg23780731	0.00468384	1.04427e-17	0.00379784	0.00556985	0.697189	4.10447e-15	Postively-GA-related	22	28038320		IGR	shelf	159165	NM_002430
cg26060255	-0.00696211	1.05097e-17	-0.00827923	-0.00564498	-0.684843	4.12688e-15	Negatively-GA-related	20	3025968	MRPS26	TSS1500	shore	-706	NM_030811
cg01367627	-0.00525053	1.0583e-17	-0.00624398	-0.00425707	-0.733898	4.14867e-15	Negatively-GA-related	7	98477438	TRRAP	5'UTR	shore	1326	NM_003496
cg17112426	0.012455	1.05854e-17	0.0100984	0.0148117	0.76088	4.14867e-15	Postively-GA-related	19	36004716	DMKN	TSS200	opensea	-157	NM_033317
cg11060441	0.00863991	1.0609e-17	0.00700507	0.0102747	0.746855	4.15394e-15	Postively-GA-related	7	149485712	SSPO	Body	shore	12582	NM_198455
cg11931626	0.013106	1.06694e-17	0.0106258	0.0155861	0.733665	4.17361e-15	Postively-GA-related	4	184679532		IGR	island	99113	NM_021942
cg03188495	-0.00487755	1.08432e-17	-0.00580086	-0.00395424	-0.710185	4.23757e-15	Negatively-GA-related	19	3136515	GNA15	1stExon	opensea	486	NM_002068
cg02580005	0.00798346	1.08648e-17	0.00647215	0.00949477	0.72794	4.23911e-15	Postively-GA-related	4	151504187	LRBA	Body	island	1111	NM_006439
cg10152449	-0.0124887	1.08678e-17	-0.0148529	-0.0101245	-0.397774	4.23911e-15	Negatively-GA-related	7	2444534	CHST12	5'UTR	shore	1340	NM_018641
cg13300939	0.00737096	1.09052e-17	0.00597549	0.00876642	0.791978	4.24968e-15	Postively-GA-related	1	202091868	GPR37L1	TSS200	opensea	-160	NM_004767
cg17335494	0.00894155	1.09459e-17	0.00724863	0.0106345	0.758071	4.26147e-15	Postively-GA-related	14	75077385	LTBP2	Body	island	1648	NM_000428
cg26644853	0.0106286	1.10823e-17	0.00861579	0.0126414	0.750881	4.31051e-15	Postively-GA-related	16	57406257	CX3CL1	TSS200	opensea	-156	NM_002996
cg23005885	0.0121902	1.11439e-17	0.0098814	0.014499	0.753591	4.33036e-15	Postively-GA-related	15	90543450	ZNF710	TSS1500	island	-1272	NM_198526
cg26808687	0.00600802	1.12355e-17	0.00486994	0.0071461	0.736454	4.36183e-15	Postively-GA-related	1	201979499	ELF3	TSS200	opensea	-190	NM_004433
cg02921623	-0.0088377	1.13485e-17	-0.0105121	-0.00716328	-0.604943	4.40154e-15	Negatively-GA-related	10	105250537		IGR	shelf	-3197	NM_004210
cg00610692	0.00709777	1.15446e-17	0.00575256	0.00844298	0.790038	4.47339e-15	Postively-GA-related	2	74668072	RTKN	Body	island	-363	NM_033046
cg24612707	0.00726356	1.15661e-17	0.00588688	0.00864025	0.685388	4.47749e-15	Postively-GA-related	7	128094774	C7orf68	TSS1500	shore	-1109	NM_013332
cg26431550	0.0059114	1.16185e-17	0.0047909	0.0070319	0.683134	4.49351e-15	Postively-GA-related	1	24691176	C1orf201	Body	opensea	41647	NM_021180
cg24503369	0.00747093	1.17146e-17	0.0060546	0.00888726	0.71397	4.52644e-15	Postively-GA-related	2	40599006	SLC8A1	Body	opensea	58437	NM_021097
cg12700039	0.00321024	1.17497e-17	0.00260161	0.00381887	0.674307	4.53573e-15	Postively-GA-related	17	77925938	TBC1D16	Body	shore	-1283	NM_019020
cg17186087	0.0049012	1.17791e-17	0.00397194	0.00583046	0.806173	4.5428e-15	Postively-GA-related	2	232765416		IGR	island	-8409	NR_031717
cg23257225	0.00818036	1.18729e-17	0.00662914	0.00973158	0.767218	4.5747e-15	Postively-GA-related	1	203123144	ADORA1	Body	opensea	21797	NM_004997
cg14498745	0.00798801	1.19341e-17	0.00647311	0.0095029	0.679152	4.59398e-15	Postively-GA-related	7	142638303	KEL	3'UTR	opensea	1701	NM_178829
cg02985250	0.0068796	1.19513e-17	0.00557487	0.00818432	0.68765	4.59626e-15	Postively-GA-related	10	80714322	LOC283050	Body	opensea	112882	NR_015429
cg26799474	-0.0176958	1.24014e-17	-0.0210543	-0.0143374	-0.667795	4.76491e-15	Negatively-GA-related	2	202098951	CASP8	5'UTR	opensea	786	NM_001228
cg22074858	-0.00619756	1.24776e-17	-0.00737391	-0.00502121	-0.785217	4.78971e-15	Negatively-GA-related	1	89488430	GBP3	1stExon	opensea	118	NM_018284
cg20286956	0.0149908	1.26106e-17	0.0121448	0.0178367	0.806943	4.83622e-15	Postively-GA-related	1	39547918	MACF1	5'UTR	island	-1920	NM_012090
cg05050592	0.00883486	1.26294e-17	0.00715754	0.0105122	0.729627	4.83894e-15	Postively-GA-related	10	44069309	ZNF239	5'UTR	shore	755	NM_005674
cg26800893	-0.00854751	1.28613e-17	-0.0101708	-0.00692418	-0.724652	4.92318e-15	Negatively-GA-related	11	67184596	ATPGD1	5'UTR	shore	1448	NM_020811
cg11673244	0.00657709	1.29005e-17	0.00532791	0.00782628	0.794055	4.9336e-15	Postively-GA-related	22	22007100	MIR130B	TSS1500	shore	-169	NR_030622
cg04869854	-0.00685206	1.2933e-17	-0.00815354	-0.00555059	-0.777595	4.94143e-15	Negatively-GA-related	11	67186575	ATPGD1	Body	shore	3427	NM_020811
cg13492133	0.00975143	1.30772e-17	0.00789886	0.011604	0.638453	4.99189e-15	Postively-GA-related	1	183516266	SMG7	Body	opensea	43472	NM_000433
cg10977734	-0.00502101	1.33728e-17	-0.00597531	-0.00406671	-0.743479	5.09996e-15	Negatively-GA-related	6	30582416	PPP1R10	5'UTR	shelf	2667	NM_002714
cg19979370	0.0157349	1.3476e-17	0.0127439	0.0187259	0.723354	5.13458e-15	Postively-GA-related	11	128772355	KCNJ5	5'UTR	opensea	3236	NM_145013
cg11215644	0.00676302	1.35063e-17	0.00547739	0.00804865	0.679541	5.14135e-15	Postively-GA-related	6	12296435	EDN1	3'UTR	opensea	5907	NM_001955
cg11354105	0.00865549	1.37559e-17	0.00700953	0.0103015	0.740868	5.2315e-15	Postively-GA-related	2	25475805	DNMT3A	Body	island	-622	NM_022552
cg03179496	-0.0049415	1.40434e-17	-0.00588157	-0.00400143	-0.543233	5.33591e-15	Negatively-GA-related	15	29212340	APBA2	TSS1500	opensea	-1499	NM_005503
cg08486065	0.0104454	1.43242e-17	0.00845749	0.0124332	0.717384	5.43757e-15	Postively-GA-related	19	3464875		IGR	island	15664	NM_001136503
cg10724867	0.0112424	1.48646e-17	0.00910131	0.0133835	0.740527	5.63748e-15	Postively-GA-related	7	27218867	HOXA10	Body	shore	1012	NR_037940
cg17779658	-0.0120878	1.50098e-17	-0.0143903	-0.00978528	-0.703899	5.68535e-15	Negatively-GA-related	8	29606753	C8orf75	TSS1500	opensea	-1129	NR_026765
cg08350047	0.00965243	1.50184e-17	0.00781378	0.0114911	0.701763	5.68535e-15	Postively-GA-related	16	50278722		IGR	shore	-21728	NM_001114
cg08462055	-0.00647915	1.51755e-17	-0.00771358	-0.00524472	-0.419638	5.73951e-15	Negatively-GA-related	15	64944023	ZNF609	Body	opensea	51456	NM_002537
cg19421125	0.0134317	1.52847e-17	0.0108723	0.0159911	0.775496	5.77551e-15	Postively-GA-related	12	6882856	LAG3	Body	island	1187	NM_002286
cg01974027	0.0105302	1.5303e-17	0.00852366	0.0125368	0.79433	5.7771e-15	Postively-GA-related	1	114694766	SYT6	5'UTR	shore	295	NM_205848
cg09692695	0.0051672	1.55464e-17	0.00418227	0.00615213	0.752182	5.86359e-15	Postively-GA-related	2	74668286	RTKN	Body	island	-577	NM_033046
cg02627227	0.00859351	1.55819e-17	0.00695541	0.0102316	0.658959	5.87158e-15	Postively-GA-related	6	161664638	AGPAT4	5'UTR	opensea	30468	NM_020133
cg22284058	0.0114608	1.56706e-17	0.00927588	0.0136457	0.732977	5.89961e-15	Postively-GA-related	8	142237359	SLC45A4	Body	island	1313	NM_001080431
cg07942500	0.00309857	1.57231e-17	0.00250782	0.00368932	0.719131	5.91393e-15	Postively-GA-related	14	65173434	PLEKHG3	5'UTR	shore	2242	NM_015549
cg09065113	0.0135672	1.58287e-17	0.0109802	0.0161541	0.763693	5.9482e-15	Postively-GA-related	16	23798532		IGR	opensea	32585	NM_022097
cg12591315	-0.00522725	1.58505e-17	-0.006224	-0.0042305	-0.755616	5.95096e-15	Negatively-GA-related	12	10022688	CLEC2B	TSS1500	opensea	-231	NM_005127
cg24842859	0.00542615	1.6157e-17	0.00439109	0.00646121	0.777549	6.06048e-15	Postively-GA-related	1	25257599	RUNX3	TSS1500	island	-830	NM_004350
cg05372434	-0.00479345	1.62259e-17	-0.00570789	-0.00387901	-0.592706	6.0808e-15	Negatively-GA-related	10	38265937	ZNF25	TSS1500	shore	-485	NM_145011
cg12036735	-0.00759736	1.63065e-17	-0.00904684	-0.00614788	-0.504001	6.10543e-15	Negatively-GA-related	8	20169916		IGR	opensea	36633	NR_047509
cg04214459	-0.0112731	1.63404e-17	-0.013424	-0.00912228	-0.620069	6.11253e-15	Negatively-GA-related	1	198637612	PTPRC	Body	opensea	29515	NM_002838
cg06275642	0.00595617	1.66528e-17	0.00481935	0.00709299	0.804242	6.22373e-15	Postively-GA-related	2	68546038	CNRIP1	Body	shore	1144	NM_015463
cg10819708	-0.0080331	1.67144e-17	-0.00956644	-0.00649975	-0.596656	6.24107e-15	Negatively-GA-related	15	90735422	SEMA4B	5'UTR	opensea	7271	NM_020210
cg02188818	0.00852441	1.68695e-17	0.006897	0.0101518	0.671294	6.29326e-15	Postively-GA-related	4	141676849	TBC1D9	Body	shore	621	NM_015130
cg11237406	0.0126151	1.69053e-17	0.0102066	0.0150236	0.800376	6.30092e-15	Postively-GA-related	17	4649333	ZMYND15	3'UTR	opensea	6024	NM_032265
cg09382492	0.00697348	1.70658e-17	0.00564186	0.0083051	0.791652	6.35494e-15	Postively-GA-related	17	74463681	AANAT	Body	opensea	52	NM_001088
cg07807026	-0.00860579	1.70957e-17	-0.0102492	-0.00696241	-0.493777	6.36033e-15	Negatively-GA-related	12	2041581		IGR	opensea	4160	NR_036546
cg00086710	-0.0138839	1.71313e-17	-0.0165353	-0.0112325	-0.713176	6.36779e-15	Negatively-GA-related	4	89204074	PPM1K	5'UTR	shore	1908	NM_152542
cg22796593	0.0103636	1.73361e-17	0.00838405	0.0123432	0.794618	6.43812e-15	Postively-GA-related	10	105836777	COL17A1	Body	opensea	8860	NM_000494
cg21511948	0.00749981	1.73573e-17	0.00606722	0.00893241	0.701363	6.44014e-15	Postively-GA-related	22	37820236	ELFN2	5'UTR	shelf	3268	NM_052906
cg16705546	-0.00968294	1.74293e-17	-0.0115327	-0.00783318	-0.692514	6.46105e-15	Negatively-GA-related	16	85936666	IRF8	Body	shelf	3893	NM_002163
cg19523819	0.00565664	1.76254e-17	0.0045758	0.00673748	0.667473	6.52753e-15	Postively-GA-related	8	125741259	MTSS1	TSS1500	island	-512	NM_014751
cg08062273	-0.00521642	1.76425e-17	-0.00621316	-0.00421968	-0.488894	6.52753e-15	Negatively-GA-related	3	45641120	LIMD1	Body	opensea	4798	NM_014240
cg01285783	0.0126612	1.76564e-17	0.0102419	0.0150805	0.794761	6.52753e-15	Postively-GA-related	6	2623778	C6orf195	Body	opensea	11519	NM_152554
cg18900591	0.0175973	1.80316e-17	0.0142334	0.0209612	0.761193	6.66025e-15	Postively-GA-related	20	50419193	SALL4	TSS200	shore	-146	NM_020436
cg04773990	-0.00790216	1.82104e-17	-0.00941301	-0.00639131	-0.65198	6.72025e-15	Negatively-GA-related	6	32820410	TAP1	Body	shore	153	NM_000593
cg04533078	-0.00460678	1.83274e-17	-0.00548768	-0.00372588	-0.578095	6.75737e-15	Negatively-GA-related	16	89382131	ANKRD11	Body	opensea	-5409	NM_001242885
cg23693749	0.0108135	1.85055e-17	0.00874538	0.0128816	0.591917	6.81692e-15	Postively-GA-related	18	76399434		IGR	shore	-340840	NM_171999
cg19540316	-0.0124507	1.8586e-17	-0.0148322	-0.0100693	-0.804239	6.84044e-15	Negatively-GA-related	13	113622750	MCF2L	TSS200	island	201	NR_034002
cg03176993	0.00771766	1.86142e-17	0.00624146	0.00919386	0.733733	6.84469e-15	Postively-GA-related	3	188664887		IGR	shore	540	NR_046873
cg06832677	-0.00769146	1.8669e-17	-0.00916273	-0.00622019	-0.643766	6.8587e-15	Negatively-GA-related	2	119976764		IGR	opensea	-4619	NM_018234
cg13733403	0.00784426	1.87236e-17	0.00634367	0.00934485	0.797717	6.8726e-15	Postively-GA-related	19	6528291		IGR	shelf	-2718	NM_003811
cg16822365	0.00685576	1.87803e-17	0.0055442	0.00816733	0.712722	6.88726e-15	Postively-GA-related	3	184104518	CHRD	Body	island	6658	NM_003741
cg09795979	0.00807797	1.88959e-17	0.0065324	0.00962354	0.685526	6.92347e-15	Postively-GA-related	11	45308098	SYT13	TSS1500	shore	-215	NM_020826
cg12403889	-0.00972095	1.90304e-17	-0.0115811	-0.00786077	-0.496103	6.96652e-15	Negatively-GA-related	1	11753338	C1orf187	5'UTR	shore	1558	NM_198545
cg03065459	0.00556187	1.93169e-17	0.00449726	0.00662648	0.732988	7.06512e-15	Postively-GA-related	16	3059773		IGR	shelf	-2683	NM_020982
cg13924996	-0.00866601	1.95752e-17	-0.0103252	-0.0070068	-0.533104	7.15322e-15	Negatively-GA-related	11	67053829	ADRBK1	3'UTR	shore	-2932	NM_207354
cg00231966	-0.0155553	1.96933e-17	-0.0185339	-0.0125767	-0.628086	7.18999e-15	Negatively-GA-related	17	80377299	C17orf101	TSS1500	shore	-787	NM_024648
cg16554145	-0.00878999	1.97801e-17	-0.0104733	-0.00710671	-0.735294	7.21524e-15	Negatively-GA-related	1	241790950	OPN3	Body	opensea	8281	NM_001821
cg10708898	0.00738195	1.98319e-17	0.00596824	0.00879567	0.757616	7.22772e-15	Postively-GA-related	1	35309303		IGR	opensea	15342	NM_138428
cg02235659	0.00861328	1.99025e-17	0.00696364	0.0102629	0.613463	7.24703e-15	Postively-GA-related	3	45066580	CLEC3B	TSS1500	opensea	-1178	NM_003278
cg15189015	-0.0181851	2.01945e-17	-0.0216689	-0.0147012	-0.72495	7.34685e-15	Negatively-GA-related	17	72707255	RAB37	Body	opensea	1883	NM_139018
cg22697517	-0.00702874	2.05067e-17	-0.00837568	-0.00568179	-0.358783	7.45381e-15	Negatively-GA-related	17	42785378	DBF4B	TSS1500	shore	-597	NM_025104
cg19692710	0.00685159	2.05464e-17	0.00553855	0.00816464	0.775342	7.46163e-15	Postively-GA-related	11	73661920	DNAJB13	1stExon	opensea	557	NM_153614
cg24647428	0.0102841	2.136e-17	0.00831172	0.0122564	0.739399	7.75027e-15	Postively-GA-related	3	100789257		IGR	opensea	-76924	NM_015429
cg24412895	0.0061039	2.14657e-17	0.00493315	0.00727464	0.656834	7.78173e-15	Postively-GA-related	8	102115923		IGR	opensea	51642	NR_033962
cg26482939	-0.0115763	2.20488e-17	-0.0137978	-0.00935478	-0.661257	7.98606e-15	Negatively-GA-related	19	3136710	GNA15	Body	opensea	681	NM_002068
cg03233624	0.018251	2.31826e-17	0.0147451	0.0217568	0.727936	8.38935e-15	Postively-GA-related	17	55740464	MSI2	Body	opensea	-54692	NR_110807
cg14747903	0.0152865	2.32526e-17	0.01235	0.0182231	0.733222	8.40728e-15	Postively-GA-related	19	35740509	LSR	Body	island	951	NM_015925
cg24877510	-0.00587272	2.34547e-17	-0.00700107	-0.00474437	-0.678376	8.47288e-15	Negatively-GA-related	4	78742376		IGR	shore	-1833	NM_144571
cg24343310	0.00572601	2.40028e-17	0.00462536	0.00682666	0.748741	8.66327e-15	Postively-GA-related	11	57249947		IGR	island	21938	NM_178570
cg04344749	-0.00642445	2.44827e-17	-0.00765983	-0.00518907	-0.646657	8.82872e-15	Negatively-GA-related	1	25871814	LDLRAP1	Body	shore	1739	NM_015627
cg14154456	-0.0179015	2.4621e-17	-0.0213443	-0.0144588	-0.521374	8.87078e-15	Negatively-GA-related	6	82946781	IBTK	Body	opensea	10689	NM_015525
cg01178924	0.00959854	2.53006e-17	0.00775162	0.0114455	0.678056	9.10767e-15	Postively-GA-related	13	76430722	LMO7	Body	opensea	-14451	NM_001257995
cg21229655	-0.00584647	2.5374e-17	-0.00697149	-0.00472145	-0.754459	9.12609e-15	Negatively-GA-related	4	141664540	TBC1D9	Body	opensea	12930	NM_015130
cg12325286	-0.00780613	2.55369e-17	-0.00930843	-0.00630383	-0.776729	9.17666e-15	Negatively-GA-related	17	55332820	MSI2	TSS1500	shore	-1110	NM_138962
cg15832822	-0.00940017	2.56778e-17	-0.0112094	-0.0075909	-0.764179	9.2192e-15	Negatively-GA-related	15	45018591		IGR	opensea	-2594	NR_125376
cg08155249	0.0101266	2.58887e-17	0.00817719	0.012076	0.80899	9.2823e-15	Postively-GA-related	5	72919936		IGR	shore	-2046	NM_001080479
cg17158913	0.0123358	2.58987e-17	0.00996114	0.0147105	0.790547	9.2823e-15	Postively-GA-related	1	10764886	CASZ1	5'UTR	island	91846	NM_017766
cg06285909	0.00891181	2.60385e-17	0.00719607	0.0106275	0.568285	9.32427e-15	Postively-GA-related	16	69098945	TMCO7	Body	opensea	-40521	NM_005329
cg14794735	0.010958	2.61216e-17	0.0088482	0.0130678	0.675852	9.34586e-15	Postively-GA-related	7	129415968	MIR183	TSS1500	shelf	-1115	NR_029615
cg26233209	-0.00697948	2.61851e-17	-0.00832334	-0.00563562	-0.63506	9.36042e-15	Negatively-GA-related	5	115178764	ATG12	TSS1500	shore	1146	NM_001284
cg23580000	-0.00682909	2.6249e-17	-0.00814405	-0.00551412	-0.415192	9.3751e-15	Negatively-GA-related	16	50322156	ADCY7	1stExon	opensea	334	NM_001114
cg26468696	0.00799342	2.6298e-17	0.0064542	0.00953265	0.729596	9.38444e-15	Postively-GA-related	5	141331010	PCDH12	Body	opensea	7616	NM_016580
cg20021506	0.012736	2.64222e-17	0.0102833	0.0151887	0.666531	9.42059e-15	Postively-GA-related	6	156718546		IGR	island	-380517	NM_017519
cg08857310	-0.00513626	2.65264e-17	-0.00612547	-0.00414705	-0.5206	9.44954e-15	Negatively-GA-related	17	75567635		IGR	opensea	24613	NR_040050
cg09781936	0.00903027	2.66778e-17	0.00729091	0.0107696	0.792402	9.49523e-15	Postively-GA-related	22	19749961	TBX1	Body	shore	5736	NM_005992
cg15877233	0.00909679	2.67975e-17	0.00734446	0.0108491	0.747888	9.52957e-15	Postively-GA-related	7	40611688	C7orf10	Body	opensea	407848	NR_110831
cg21557473	-0.00945912	2.69304e-17	-0.0112814	-0.00763682	-0.341491	9.56857e-15	Negatively-GA-related	7	69289866	AUTS2	Body	opensea	225962	NM_015570
cg16597079	-0.00592385	2.71231e-17	-0.00706524	-0.00478246	-0.596517	9.62868e-15	Negatively-GA-related	6	42385637	TRERF1	5'UTR	opensea	34151	NM_018415
cg07805952	0.00482437	2.73127e-17	0.0038947	0.00575403	0.714132	9.68764e-15	Postively-GA-related	17	38245719	THRA	Body	shelf	11258	NM_021724
cg14292619	-0.0158229	2.74915e-17	-0.0188724	-0.0127734	-0.783251	9.74263e-15	Negatively-GA-related	12	75784617	GLIPR1L2	TSS1500	shore	84	NM_032606
cg13702222	-0.0130856	2.76223e-17	-0.0156078	-0.0105634	-0.565681	9.78056e-15	Negatively-GA-related	3	152017240	MBNL1	1stExon	opensea	47	NM_021038
cg12492027	0.00645971	2.76928e-17	0.00521457	0.00770485	0.696653	9.79707e-15	Postively-GA-related	20	35089174	DLGAP4	TSS1500	shore	-643	NM_014902
cg09684846	0.0257851	2.81884e-17	0.0208132	0.030757	0.823915	9.96383e-15	Postively-GA-related	16	10912718	FAM18A	TSS200	island	-98	NM_001079512
cg05413199	0.0121302	2.82417e-17	0.00979117	0.0144693	0.788036	9.9741e-15	Postively-GA-related	16	67430454	ZDHHC1	Body	shore	-3017	NM_015964
cg23631321	0.00713316	2.86526e-17	0.0057573	0.00850902	0.672896	1.01105e-14	Postively-GA-related	15	101587658	LRRK1	Body	opensea	128199	NM_024652
cg26210721	0.00455325	2.87562e-17	0.00367494	0.00543155	0.604241	1.01383e-14	Postively-GA-related	17	74309004	PRPSAP1	Body	opensea	-5244	NM_032134
cg04232128	-0.00556413	2.89023e-17	-0.00663754	-0.00449073	-0.212404	1.01811e-14	Negatively-GA-related	5	138861241	TMEM173	Body	opensea	1101	NM_198282
cg24741609	-0.00669143	2.89575e-17	-0.00798236	-0.00540051	-0.810497	1.01918e-14	Negatively-GA-related	1	54122060	GLIS1	5'UTR	opensea	77816	NM_147193
cg24768187	0.00872548	2.93614e-17	0.00704168	0.0104093	0.751981	1.03251e-14	Postively-GA-related	6	31646077	LY6G5C	Body	shelf	2072	NM_025262
cg18767964	0.00915045	2.94022e-17	0.0073846	0.0109163	0.773519	1.03306e-14	Postively-GA-related	1	38529973		IGR	opensea	-17524	NM_002699
cg10377921	-0.00598031	2.96692e-17	-0.00713459	-0.00482603	-0.236523	1.04069e-14	Negatively-GA-related	19	15391946	BRD4	TSS1500	opensea	-685	NM_014299
cg12840024	0.0070597	2.967e-17	0.00569708	0.00842232	0.743567	1.04069e-14	Postively-GA-related	8	21916256	EPB49	5'UTR	shore	-429	NM_001978
cg25821168	0.0133883	2.98432e-17	0.0108039	0.0159727	0.782114	1.04587e-14	Postively-GA-related	1	32281703	SPOCD1	TSS200	opensea	-52	NM_144569
cg16021126	0.0057961	2.99688e-17	0.00467716	0.00691505	0.77034	1.04938e-14	Postively-GA-related	13	44947611	SERP2	TSS1500	island	-366	NM_001010897
cg10206969	-0.0105737	3.01283e-17	-0.0126152	-0.00853225	-0.524563	1.05407e-14	Negatively-GA-related	7	5518392	FBXL18	3'UTR	shelf	17155	NR_030318
cg07080372	-0.00592899	3.05415e-17	-0.00707401	-0.00478396	-0.738626	1.06761e-14	Negatively-GA-related	11	796607	SLC25A22	TSS1500	shore	-345	NM_024698
cg03845837	0.00613929	3.08491e-17	0.00495342	0.00732515	0.771814	1.07745e-14	Postively-GA-related	16	67203406	HSF4	Body	shore	-993	NM_003946
cg15478483	0.011029	3.09262e-17	0.00889851	0.0131594	0.786966	1.07922e-14	Postively-GA-related	6	111936529		IGR	opensea	-9053	NM_147200
cg01621943	0.00856956	3.10211e-17	0.00691408	0.010225	0.547779	1.08162e-14	Postively-GA-related	17	53531409		IGR	opensea	-32069	NM_012329
cg05046097	0.00646974	3.13969e-17	0.00521961	0.00771986	0.711112	1.09379e-14	Postively-GA-related	10	88717926	MMRN2	TSS1500	opensea	-361	NM_003087
cg26672375	0.00589113	3.16038e-17	0.00475266	0.0070296	0.577946	1.10007e-14	Postively-GA-related	1	201417721		IGR	opensea	20577	NM_012396
cg15924738	0.00799295	3.16558e-17	0.00644825	0.00953765	0.768975	1.10094e-14	Postively-GA-related	14	33296030	AKAP6	3'UTR	opensea	-112428	NM_022123
cg09363604	0.00692147	3.17287e-17	0.00558379	0.00825916	0.725468	1.10255e-14	Postively-GA-related	4	83675306	MIR575	TSS1500	opensea	-724	NR_030301
cg23590187	-0.00756225	3.21512e-17	-0.00902416	-0.00610034	-0.182268	1.11628e-14	Negatively-GA-related	7	29686098	LOC646762	Body	shelf	34345	NR_039600
cg23197862	-0.00663774	3.22864e-17	-0.00792103	-0.00535445	-0.510211	1.11991e-14	Negatively-GA-related	8	135732917		IGR	opensea	-7626	NM_020863
cg02438545	0.0062311	3.23298e-17	0.0050264	0.00743581	0.769566	1.11991e-14	Postively-GA-related	9	99380444	CDC14B	Body	shore	1667	NM_003671
cg15630458	0.0145488	3.23375e-17	0.011736	0.0173617	0.70289	1.11991e-14	Postively-GA-related	8	142986649		IGR	shore	-271050	NR_039682
cg19020855	0.00786698	3.23879e-17	0.00634595	0.00938801	0.698702	1.12071e-14	Postively-GA-related	17	41669266		IGR	opensea	-45467	NM_001986
cg27203184	0.00666787	3.29967e-17	0.00537821	0.00795753	0.803098	1.14082e-14	Postively-GA-related	7	100081966	C7orf51	5'UTR	shore	417	NM_173564
cg24536146	-0.00780395	3.3173e-17	-0.0093135	-0.0062944	-0.535671	1.14595e-14	Negatively-GA-related	1	207997166		IGR	opensea	5443	NM_001039568
cg03000585	0.00918071	3.32834e-17	0.00740473	0.0109567	0.772486	1.1488e-14	Postively-GA-related	1	78355339	NEXN	5'UTR	shore	-116	NM_199343
cg02215171	0.00564207	3.34074e-17	0.00455055	0.0067336	0.623516	1.15211e-14	Postively-GA-related	4	89379156	HERC5	Body	shore	889	NM_016323
cg19727499	0.00920784	3.35877e-17	0.00742629	0.0109894	0.78712	1.15735e-14	Postively-GA-related	19	49628740	PPFIA3	5'UTR	shelf	6095	NM_003660
cg15037137	0.0121922	3.36735e-17	0.00983313	0.0145513	0.679338	1.15934e-14	Postively-GA-related	7	27144302		IGR	shore	-1909	NM_006735
cg04948284	-0.00879626	3.40299e-17	-0.0104986	-0.00709391	-0.799865	1.17063e-14	Negatively-GA-related	11	65313608	LTBP3	Body	shore	12090	NM_021070
cg12592321	0.00431193	3.44402e-17	0.00347724	0.00514662	0.651423	1.18375e-14	Postively-GA-related	12	109273999	DAO	1stExon	opensea	143	NM_001917
cg11388238	-0.00416059	3.57528e-17	-0.00496657	-0.00335461	-0.612526	1.22784e-14	Negatively-GA-related	2	201375098	KCTD18	TSS1500	shore	-307	NM_152387
cg05208178	-0.00564634	3.59497e-17	-0.00674025	-0.00455242	-0.569789	1.23357e-14	Negatively-GA-related	2	233928423	INPP5D	Body	shelf	3747	NM_005541
cg22784595	0.00986335	3.65564e-17	0.00795182	0.0117749	0.753291	1.25334e-14	Postively-GA-related	10	7455714		IGR	shore	-2267	NM_001018039
cg22722777	0.00350185	3.74984e-17	0.00282285	0.00418086	0.756269	1.28456e-14	Postively-GA-related	4	87427887		IGR	opensea	-53605	NM_002753
cg05804170	0.00735053	3.83673e-17	0.00592464	0.00877643	0.796053	1.31323e-14	Postively-GA-related	1	3121514	PRDM16	Body	opensea	76976	NR_036215
cg00115747	0.00947112	3.84236e-17	0.00763381	0.0113084	0.786115	1.31406e-14	Postively-GA-related	17	74940026	MGAT5B	Body	opensea	71298	NM_144677
cg01131866	-0.00461263	3.85136e-17	-0.00550748	-0.00371778	-0.525493	1.31605e-14	Negatively-GA-related	5	61601529	KIF2A	TSS1500	shore	-459	NM_004520
cg11829870	0.00553626	3.85498e-17	0.00446221	0.00661032	0.687411	1.31619e-14	Postively-GA-related	22	50988451	KLHDC7B	3'UTR	shore	1990	NM_138433
cg22939456	0.0079858	3.87811e-17	0.00643635	0.00953526	0.733181	1.32299e-14	Postively-GA-related	2	157450029		IGR	opensea	157130	NM_000408
cg13447080	-0.0053504	3.93794e-17	-0.00638882	-0.00431197	-0.569958	1.34228e-14	Negatively-GA-related	8	131054408		IGR	opensea	-25512	NM_016623
cg08040471	-0.0041692	3.98433e-17	-0.00497857	-0.00335984	-0.797152	1.35662e-14	Negatively-GA-related	17	80407779	C17orf62	5'UTR	shore	-178	NM_001033046
cg09940311	0.00872615	3.98661e-17	0.00703213	0.0104202	0.786627	1.35662e-14	Postively-GA-related	1	183901666		IGR	opensea	105196	NM_015101
cg00739066	0.00894246	4.02583e-17	0.00720612	0.0106788	0.722039	1.36883e-14	Postively-GA-related	4	183995637		IGR	opensea	24714	NM_153008
cg06287405	0.00334756	4.03358e-17	0.00269755	0.00399758	0.563631	1.37033e-14	Postively-GA-related	16	67142945	C16orf70	TSS1500	shore	-969	NM_025187
cg07986058	-0.00802545	4.19872e-17	-0.00958502	-0.00646588	-0.525364	1.42526e-14	Negatively-GA-related	15	26094704	ATP10A	Body	opensea	-733	NR_039865
cg26047066	0.0219189	4.21536e-17	0.0176591	0.0261787	0.778722	1.42972e-14	Postively-GA-related	1	221069136		IGR	island	-15655	NR_046901
cg23429698	-0.0138453	4.24468e-17	-0.0165364	-0.0111542	-0.720377	1.43848e-14	Negatively-GA-related	8	98878169		IGR	shelf	-3141	NM_002380
cg22277972	-0.005061	4.25991e-17	-0.00604477	-0.00407722	-0.75048	1.44245e-14	Negatively-GA-related	12	108960008	ISCU	Body	shelf	4770	NM_014301
cg17786959	0.00760854	4.3389e-17	0.00612903	0.00908805	0.345625	1.46799e-14	Postively-GA-related	6	51942952	PKHD1	Body	opensea	9470	NM_138694
cg13935380	0.0103741	4.36316e-17	0.0083566	0.0123916	0.672871	1.47498e-14	Postively-GA-related	9	124646298	TTLL11	Body	opensea	141235	NM_032552
cg15165154	-0.0136335	4.37104e-17	-0.0162849	-0.010982	-0.565562	1.47643e-14	Negatively-GA-related	5	139041014	CXXC5	5'UTR	island	12714	NM_016463
cg01467047	0.00998041	4.37544e-17	0.00803936	0.0119215	0.73814	1.4767e-14	Postively-GA-related	16	86611690	FOXL1	TSS1500	shore	-424	NM_005250
cg01348086	-0.00338641	4.39355e-17	-0.00404507	-0.00272775	-0.681166	1.4816e-14	Negatively-GA-related	5	176785296	RGS14	Body	opensea	453	NM_006480
cg05283597	-0.00831143	4.45515e-17	-0.00992846	-0.00669441	-0.635269	1.50114e-14	Negatively-GA-related	3	52812410	ITIH1	TSS200	opensea	-98	NM_002215
cg26518660	0.0115933	4.47902e-17	0.00933754	0.0138491	0.763927	1.50794e-14	Postively-GA-related	1	79728608		IGR	opensea	-256114	NM_022159
cg15555017	0.0129466	4.48675e-17	0.0104274	0.0154658	0.742723	1.50931e-14	Postively-GA-related	11	128455958	ETS1	5'UTR	opensea	1494	NM_005238
cg02361027	0.0106914	4.5246e-17	0.00861071	0.0127721	0.810718	1.5208e-14	Postively-GA-related	2	170217401	LRP2	Body	shore	1720	NM_004525
cg00324725	0.00859854	4.55898e-17	0.0069249	0.0102722	0.790678	1.5311e-14	Postively-GA-related	16	56581212		IGR	opensea	-17748	NM_032935
cg09498078	0.0087866	4.5753e-17	0.00707624	0.010497	0.775591	1.53532e-14	Postively-GA-related	5	16736823	MYO10	Body	opensea	-119657	NM_019000
cg15451250	-0.00487399	4.58738e-17	-0.00582279	-0.00392518	-0.143896	1.53812e-14	Negatively-GA-related	4	6955660	TBC1D14	Body	opensea	-33228	NM_020773
cg05437446	-0.0120217	4.59672e-17	-0.014362	-0.00968141	-0.801692	1.53937e-14	Negatively-GA-related	13	113622743	MCF2L	TSS200	island	208	NR_034002
cg26827653	0.00914365	4.59859e-17	0.0073636	0.0109237	0.78213	1.53937e-14	Postively-GA-related	11	125366540	FEZ1	TSS1500	shore	-335	NM_005103
cg25247351	-0.00702178	4.62645e-17	-0.00838892	-0.00565465	-0.662872	1.54743e-14	Negatively-GA-related	6	32908794	HLA-DMB	1stExon	opensea	52	NM_002118
cg24378227	0.00548555	4.63035e-17	0.0044175	0.0065536	0.781193	1.54748e-14	Postively-GA-related	6	1396771		IGR	shelf	-6126	NR_106778
cg12626589	0.0154322	4.6702e-17	0.012427	0.0184374	0.784985	1.55952e-14	Postively-GA-related	6	32120783	PPT2	TSS1500	shore	-445	NM_005155
cg21490444	0.00646479	4.67952e-17	0.00520582	0.00772376	0.778998	1.56137e-14	Postively-GA-related	5	171095097		IGR	opensea	-117778	NM_001289970
cg25150953	0.0137533	4.85824e-17	0.0110729	0.0164336	0.775628	1.61968e-14	Postively-GA-related	4	41540229	LIMCH1	Body	opensea	-74559	NM_014988
cg14619949	-0.0104475	4.87041e-17	-0.0124836	-0.0084113	-0.412914	1.62242e-14	Negatively-GA-related	5	76116169	F2RL1	Body	shore	1337	NM_005242
cg02571534	0.00749307	5.00876e-17	0.0060319	0.00895425	0.756921	1.66716e-14	Postively-GA-related	15	66858375	LCTL	TSS1500	opensea	-59	NM_207338
cg16695380	0.0120152	5.06507e-17	0.00967165	0.0143587	0.714657	1.68409e-14	Postively-GA-related	1	11743020	MAD2L2	5'UTR	shore	-1750	NM_006341
cg03445287	-0.0103337	5.07003e-17	-0.0123493	-0.00831812	-0.692029	1.68409e-14	Negatively-GA-related	8	21823731	XPO7	TSS200	opensea	46552	NM_015024
cg00806138	0.00814957	5.07194e-17	0.00655999	0.00973916	0.675528	1.68409e-14	Postively-GA-related	1	47881404	FOXE3	TSS1500	shore	-339	NM_012186
cg00428382	0.00850948	5.28326e-17	0.00684836	0.0101706	0.753088	1.75284e-14	Postively-GA-related	4	124427390		IGR	shore	106746	NM_005841
cg19350357	-0.0148762	5.29801e-17	-0.0177803	-0.0119721	-0.762015	1.75632e-14	Negatively-GA-related	2	152118835	RBM43	TSS1500	shore	-447	NM_198557
cg27217148	-0.00800474	5.312e-17	-0.00956749	-0.00644198	-0.470581	1.75954e-14	Negatively-GA-related	10	105111158	PCGF6	TSS1500	shore	-268	NM_032154
cg12182124	-0.00548165	5.34912e-17	-0.00655197	-0.00441133	-0.543399	1.7704e-14	Negatively-GA-related	18	21451563	LAMA3	TSS1500	opensea	-1420	NM_000227
cg12743470	0.00870219	5.38723e-17	0.0070028	0.0104016	0.746705	1.78158e-14	Postively-GA-related	14	74815085	C14orf115	TSS200	opensea	-80	NM_018228
cg06340942	0.0107754	5.56079e-17	0.00866984	0.012881	0.762953	1.8375e-14	Postively-GA-related	22	19513106	CLDN5	TSS1500	shore	-247	NM_003277
cg23556108	0.00330821	5.60786e-17	0.00266166	0.00395476	0.801013	1.85156e-14	Postively-GA-related	2	60680616	BCL11A	Body	opensea	-66037	NR_039631
cg22445742	0.00871891	5.63481e-17	0.00701475	0.0104231	0.770378	1.85897e-14	Postively-GA-related	2	60680630	BCL11A	Body	opensea	-66051	NR_039631
cg11595270	0.00497699	5.67202e-17	0.00400408	0.0059499	0.715825	1.86853e-14	Postively-GA-related	3	38765009	SCN10A	Body	opensea	70491	NM_006514
cg19572912	0.00707707	5.67289e-17	0.00569363	0.00846051	0.74924	1.86853e-14	Postively-GA-related	2	44264617		IGR	opensea	-41474	NM_133259
cg05749493	0.00818109	5.71359e-17	0.00658161	0.00978057	0.775802	1.88043e-14	Postively-GA-related	20	3149278	ProSAPiP1	TSS200	shore	4959	NM_014731
cg00582562	0.011839	5.75251e-17	0.00952402	0.0141539	0.759819	1.89172e-14	Postively-GA-related	17	46388465	SKAP1	Body	opensea	119128	NM_003726
cg05516617	0.00674604	5.75813e-17	0.00542692	0.00806515	0.668755	1.89205e-14	Postively-GA-related	7	27221689	HOXA11	3'UTR	shore	-1810	NM_018951
cg04975966	0.00742631	5.84094e-17	0.00597376	0.00887885	0.632654	1.91773e-14	Postively-GA-related	1	110609973	ALX3	Body	shore	3348	NM_006492
cg00688932	0.0115887	5.87063e-17	0.00932178	0.0138556	0.777755	1.92594e-14	Postively-GA-related	15	67175702		IGR	opensea	174773	NM_005585
cg08015382	0.00815656	5.91486e-17	0.00656079	0.00975234	0.688003	1.9389e-14	Postively-GA-related	6	12365899		IGR	opensea	26686	NR_103808
cg10467217	-0.00352039	6.06923e-17	-0.00420948	-0.0028313	-0.729097	1.98792e-14	Negatively-GA-related	22	30662874	OSM	TSS200	opensea	-46	NM_020530
cg23865698	-0.00395509	6.10345e-17	-0.00472936	-0.00318083	-0.677033	1.99753e-14	Negatively-GA-related	16	84327808	WFDC1	TSS1500	shore	-503	NM_021197
cg17680767	-0.00904129	6.14513e-17	-0.0108115	-0.00727109	-0.480779	2.00957e-14	Negatively-GA-related	5	73623208		IGR	opensea	4898	NR_105010
cg12563847	0.00751974	6.15524e-17	0.0060474	0.00899208	0.734758	2.01128e-14	Postively-GA-related	17	17529499		IGR	opensea	-34483	NM_007169
cg27237537	0.00949383	6.19802e-17	0.00763471	0.0113529	0.773374	2.02364e-14	Postively-GA-related	21	45683513	DNMT3L	TSS1500	opensea	-1415	NM_013369
cg02965712	-0.00727329	6.23531e-17	-0.00869774	-0.00584884	-0.809468	2.0342e-14	Negatively-GA-related	1	77746028		IGR	shore	-1633	NM_012093
cg15580355	-0.00528894	6.26661e-17	-0.00632487	-0.00425302	-0.729637	2.04279e-14	Negatively-GA-related	3	183003859	MCF2L2	Body	opensea	32828	NM_032047
cg07912689	-0.00623702	6.4362e-17	-0.00745928	-0.00501475	-0.784951	2.09641e-14	Negatively-GA-related	20	56195458	ZBP1	1stExon	opensea	173	NM_030776
cg02803819	0.00920181	6.60513e-17	0.00739761	0.011006	0.732232	2.14973e-14	Postively-GA-related	7	27141067	HOXA2	Body	shelf	1326	NM_006735
cg06315909	0.00538456	6.76386e-17	0.00432832	0.00644081	0.754958	2.19965e-14	Postively-GA-related	17	76227508	LOC283999	5'UTR	shore	118	NM_001145529
cg23191801	0.00691057	6.81508e-17	0.00555477	0.00826636	0.685016	2.21455e-14	Postively-GA-related	10	118609728		IGR	shore	706	NM_001242699
cg07387383	-0.00497078	6.88967e-17	-0.00594621	-0.00399534	-0.344737	2.23702e-14	Negatively-GA-related	3	194722955		IGR	opensea	-92361	NR_104188
cg10970328	0.00727435	6.94255e-17	0.00584666	0.00870204	0.757352	2.25241e-14	Postively-GA-related	12	6931525	GPR162	5'UTR	shore	563	NM_014449
cg23044186	0.00661383	6.98022e-17	0.00531563	0.00791202	0.663422	2.26284e-14	Postively-GA-related	5	141228416		IGR	shore	17350	NM_002587
cg05822633	-0.0151393	7.05176e-17	-0.0181115	-0.0121671	-0.602018	2.28423e-14	Negatively-GA-related	20	11898531	BTBD3	5'UTR	opensea	19	NM_014962
cg19764555	0.00389658	7.07771e-17	0.00313153	0.00466162	0.794235	2.29083e-14	Postively-GA-related	11	62315119	AHNAK	TSS1500	shore	-788	NM_001620
cg10148280	-0.00777059	7.15276e-17	-0.00929657	-0.0062446	-0.5289	2.3133e-14	Negatively-GA-related	3	148846750	HPS3	TSS1500	shore	-620	NM_032383
cg16155207	0.00240318	7.23365e-17	0.00193114	0.00287522	0.657665	2.33762e-14	Postively-GA-related	10	98513757		IGR	shelf	-33479	NM_152309
cg06583577	-0.0151894	7.3404e-17	-0.0181738	-0.012205	-0.801322	2.37025e-14	Negatively-GA-related	5	115897444	SEMA6A	5'UTR	opensea	13177	NM_020681
cg26836479	-0.00718218	7.37134e-17	-0.00859345	-0.0057709	-0.600601	2.37837e-14	Negatively-GA-related	19	42706353	DEDD2	Body	shelf	15590	NM_133328
cg17780092	0.00734414	7.41108e-17	0.00590088	0.00878739	0.797257	2.38932e-14	Postively-GA-related	6	43437118		IGR	opensea	-8142	NM_080604
cg08545136	-0.00600893	7.53527e-17	-0.00719018	-0.00482768	-0.641421	2.42745e-14	Negatively-GA-related	17	76775543	CYTH1	Body	shore	2880	NM_004762
cg16092330	-0.00591921	7.54778e-17	-0.00708286	-0.00475556	-0.33459	2.42958e-14	Negatively-GA-related	14	105864430	PACS2	3'UTR	shore	-489	NM_001195082
cg09564361	-0.00678124	7.62711e-17	-0.00811463	-0.00544785	-0.273881	2.45311e-14	Negatively-GA-related	8	93537362		IGR	opensea	260925	NR_046114
cg00099427	0.00985262	7.63283e-17	0.00791527	0.01179	0.701649	2.45311e-14	Postively-GA-related	1	159870134	CCDC19	TSS1500	island	-229	NM_012337
cg26899651	-0.00506242	7.72621e-17	-0.0060581	-0.00406674	-0.685576	2.48118e-14	Negatively-GA-related	17	75441392	SEPT9	Body	opensea	-5220	NM_006640
cg02108620	-0.00681532	7.76394e-17	-0.00815589	-0.00547475	-0.199694	2.49135e-14	Negatively-GA-related	3	42002230	ULK4	5'UTR	shore	1429	NM_017886
cg18464823	-0.00990986	7.80913e-17	-0.0118593	-0.00796038	-0.682421	2.50389e-14	Negatively-GA-related	15	34629056	SLC12A6	TSS200	shore	-12	NM_005135
cg12047391	0.00547316	7.86133e-17	0.00439632	0.00654999	0.71791	2.51866e-14	Postively-GA-related	1	160957458		IGR	opensea	-32870	NM_080878
cg24374161	-0.0022231	7.96042e-17	-0.0026606	-0.0017856	-0.75383	2.54766e-14	Negatively-GA-related	11	46582058	AMBRA1	5'UTR	opensea	30855	NM_017749
cg19965589	0.00791705	7.96424e-17	0.00635899	0.00947512	0.766261	2.54766e-14	Postively-GA-related	15	52043121	TMOD2	TSS1500	shore	528	NM_153374
cg11594821	-0.00813398	8.01745e-17	-0.00973494	-0.00653301	-0.514947	2.56268e-14	Negatively-GA-related	6	30458601	HLA-E	Body	shore	1419	NM_005516
cg04412116	0.00514489	8.03779e-17	0.0041322	0.00615759	0.729278	2.56719e-14	Postively-GA-related	2	27488313		IGR	shore	-2354	NM_003459
cg17431888	0.00691742	8.1114e-17	0.00555559	0.00827926	0.65661	2.58869e-14	Postively-GA-related	1	183203863	LAMC2	Body	opensea	48690	NM_005562
cg06895137	0.00500004	8.13333e-17	0.00401563	0.00598446	0.713409	2.59367e-14	Postively-GA-related	7	2321817	SNX8	Body	shelf	-24606	NR_106895
cg18348690	0.00775015	8.14887e-17	0.00622424	0.00927606	0.713519	2.59661e-14	Postively-GA-related	1	151967697	S100A10	TSS1500	shore	-984	NM_002966
cg06893273	0.00918102	8.21252e-17	0.00737311	0.0109889	0.819329	2.61486e-14	Postively-GA-related	17	46604774		IGR	island	3497	NM_002144
cg18454299	-0.00957709	8.24606e-17	-0.0114631	-0.00769103	-0.731931	2.62351e-14	Negatively-GA-related	15	44959064	PATL2	Body	shelf	-3189	NM_025137
cg23612220	-0.00489331	8.51257e-17	-0.00585758	-0.00392904	-0.653474	2.7062e-14	Negatively-GA-related	1	151129298	TNFAIP8L2	5'UTR	opensea	194	NM_001204848
cg13094313	0.00571806	8.56226e-17	0.00459114	0.00684499	0.658287	2.71989e-14	Postively-GA-related	14	62278847		IGR	shore	49773	NM_003082
cg03492827	0.00670601	8.62772e-17	0.00538418	0.00802785	0.721309	2.73779e-14	Postively-GA-related	7	72838601		IGR	island	-9507	NM_003508
cg20571592	0.00727353	8.63194e-17	0.00583982	0.00870724	0.777297	2.73779e-14	Postively-GA-related	3	40657387		IGR	island	91019	NM_198484
cg03520342	-0.0115522	8.68289e-17	-0.0138296	-0.00927484	-0.619702	2.75183e-14	Negatively-GA-related	6	32920784	HLA-DMA	1stExon	opensea	114	NM_006120
cg04907595	0.00809641	8.6942e-17	0.00650027	0.00969255	0.763265	2.75329e-14	Postively-GA-related	1	25258264	RUNX3	TSS1500	island	-1495	NM_004350
cg01429391	0.0066527	8.777e-17	0.00534093	0.00796447	0.708197	2.77737e-14	Postively-GA-related	14	23904930	MYH7	TSS200	opensea	-36	NM_000257
cg02399048	0.00793072	8.78628e-17	0.00636692	0.00949452	0.766855	2.77816e-14	Postively-GA-related	8	22000318	REEP4	TSS1500	shore	-871	NM_025232
cg00632486	0.00917962	9.08737e-17	0.00736834	0.0109909	0.670791	2.87115e-14	Postively-GA-related	15	99140338		IGR	opensea	-51429	NM_000875
cg24149590	-0.00758567	9.1664e-17	-0.0090827	-0.00608865	-0.597079	2.8939e-14	Negatively-GA-related	14	75867231		IGR	opensea	-27277	NM_130469
cg18462381	0.00482062	9.21407e-17	0.00386917	0.00577206	0.763574	2.90671e-14	Postively-GA-related	10	129536718	FOXI2	Body	island	1181	NM_207426
cg11338178	0.00487238	9.24717e-17	0.00391065	0.00583411	0.683011	2.91492e-14	Postively-GA-related	3	72646997		IGR	opensea	-151224	NM_012234
cg11876048	-0.0146141	9.55324e-17	-0.0175006	-0.0117276	-0.696395	3.00909e-14	Negatively-GA-related	17	55337654	MSI2	Body	shelf	3281	NM_138962
cg02529358	0.00714363	9.69082e-17	0.00573228	0.00855499	0.751429	3.05008e-14	Postively-GA-related	5	148786302	LOC728264	TSS200	opensea	-105	NR_027180
cg17662083	0.0118502	9.94797e-17	0.00950779	0.0141927	0.749368	3.12862e-14	Postively-GA-related	19	36004632	DMKN	TSS200	opensea	-73	NM_033317
cg26486174	0.00768804	9.9696e-17	0.00616827	0.00920781	0.741412	3.13303e-14	Postively-GA-related	6	34202568		IGR	island	-2008	NM_002131
cg08389277	0.00767337	1.00716e-16	0.00615619	0.00919054	0.784932	3.16267e-14	Postively-GA-related	2	166430685	CSRNP3	5'UTR	opensea	1840	NM_024969
cg14076971	0.00816512	1.00849e-16	0.00655067	0.00977957	0.745969	3.16443e-14	Postively-GA-related	1	2137665	C1orf86	5'UTR	shore	1506	NM_182533
cg03169180	0.00554463	1.01002e-16	0.00444828	0.00664097	0.666039	3.16681e-14	Postively-GA-related	17	7310347	NLGN2	TSS1500	shore	-1154	NM_020795
cg25471443	-0.00544109	1.01402e-16	-0.00651704	-0.00436513	-0.71962	3.17692e-14	Negatively-GA-related	1	27668058	SYTL1	TSS1500	opensea	-424	NM_032872
cg00964400	0.00695755	1.05851e-16	0.00558054	0.00833456	0.764816	3.31377e-14	Postively-GA-related	1	21634838	ECE1	Body	opensea	15056	NR_038404
cg25137841	0.00897216	1.0638e-16	0.00719625	0.0107481	0.784496	3.32781e-14	Postively-GA-related	22	31536585	PLA2G3	TSS200	opensea	7	NM_015715
cg08202399	0.00740761	1.06578e-16	0.00594132	0.0088739	0.803366	3.33145e-14	Postively-GA-related	16	14280512	MKL2	Body	opensea	115317	NM_014048
cg02347356	0.00904387	1.07248e-16	0.00725347	0.0108343	0.687473	3.34985e-14	Postively-GA-related	1	1983003	PRKCZ	Body	island	1095	NM_002744
cg16462073	-0.00574481	1.07597e-16	-0.00688217	-0.00460745	-0.508813	3.35819e-14	Negatively-GA-related	16	28995843	SPNS1	3'UTR	opensea	-303	NM_014387
cg04623297	0.00560918	1.07727e-16	0.00449864	0.00671971	0.714039	3.35971e-14	Postively-GA-related	2	102051587	RFX8	Body	opensea	39577	NM_207403
cg13276502	-0.00845199	1.08176e-16	-0.0101255	-0.00677848	-0.682345	3.37113e-14	Negatively-GA-related	6	21600485		IGR	shelf	6514	NM_003107
cg15829826	-0.00497632	1.09203e-16	-0.00596183	-0.00399081	-0.56845	3.39953e-14	Negatively-GA-related	11	65153860	FRMD8	TSS200	island	-180	NM_031904
cg00282244	0.00943874	1.09379e-16	0.00756943	0.011308	0.703074	3.39953e-14	Postively-GA-related	7	100876136	CLDN15	Body	island	5090	NM_014343
cg14199150	-0.00313509	1.09406e-16	-0.00375599	-0.0025142	-0.601369	3.39953e-14	Negatively-GA-related	9	136930919	BRD3	5'UTR	opensea	2221	NM_007371
cg05135156	0.00577398	1.09418e-16	0.00463046	0.0069175	0.806465	3.39953e-14	Postively-GA-related	1	184355420	C1orf21	TSS1500	island	-729	NM_030806
cg24524285	0.011918	1.09871e-16	0.00955747	0.0142785	0.791308	3.41103e-14	Postively-GA-related	11	64405919	NRXN2	Body	island	4867	NM_015080
cg16037981	-0.0121511	1.11847e-16	-0.0145587	-0.00974356	-0.580815	3.46722e-14	Negatively-GA-related	17	2700093	RAP1GAP2	Body	opensea	362	NM_015085
cg06029792	0.00884002	1.1185e-16	0.00708851	0.0105915	0.748045	3.46722e-14	Postively-GA-related	15	70326224		IGR	island	45582	NR_030714
cg26206185	0.0163196	1.12591e-16	0.0130857	0.0195535	0.763368	3.48756e-14	Postively-GA-related	22	50451151	IL17REL	TSS200	shore	-97	NM_001001694
cg27624424	-0.0118389	1.14189e-16	-0.0141855	-0.00949221	-0.569203	3.5344e-14	Negatively-GA-related	6	160112604	SOD2	Body	shore	1748	NM_000636
cg09879334	-0.00660429	1.15492e-16	-0.00791367	-0.00529492	-0.59676	3.57202e-14	Negatively-GA-related	11	128481110		IGR	opensea	-23658	NM_005238
cg02384911	0.00715457	1.156e-16	0.00573607	0.00857307	0.775553	3.57269e-14	Postively-GA-related	17	907886	ABR	3'UTR	shelf	7530	NM_013337
cg24260359	-0.00906123	1.15791e-16	-0.0108578	-0.00726465	-0.368148	3.57589e-14	Negatively-GA-related	3	58200569	DNASE1L3	TSS200	opensea	-3840	NM_004944
cg02952809	0.00970927	1.16008e-16	0.00778413	0.0116344	0.68172	3.57991e-14	Postively-GA-related	7	128094710	C7orf68	TSS1500	shore	-1173	NM_013332
cg08042273	0.00669844	1.16678e-16	0.00537013	0.00802675	0.757059	3.59787e-14	Postively-GA-related	1	32224983	BAI2	5'UTR	shore	-648	NR_036216
cg24798010	0.0113145	1.18849e-16	0.00907001	0.013559	0.735526	3.66207e-14	Postively-GA-related	19	6464885	CRB3	Body	shore	626	NM_139161
cg26974214	-0.0130967	1.19781e-16	-0.0156952	-0.0104982	-0.821158	3.68803e-14	Negatively-GA-related	10	91151885	IFIT1	TSS1500	opensea	-417	NM_001548
cg05325934	-0.00399149	1.21606e-16	-0.00478366	-0.00319931	-0.638581	3.74141e-14	Negatively-GA-related	7	28220606	JAZF1	TSS200	shore	-170	NM_175061
cg15175129	-0.00823555	1.23659e-16	-0.00987057	-0.00660052	-0.23429	3.80173e-14	Negatively-GA-related	12	65672052	MSRB3	TSS1500	shore	-370	NM_198080
cg25095187	0.00574381	1.24038e-16	0.00460341	0.00688421	0.716052	3.80949e-14	Postively-GA-related	2	29335792		IGR	shelf	-1951	NM_024692
cg11087101	-0.0133157	1.24097e-16	-0.0159595	-0.0106719	-0.615085	3.80949e-14	Negatively-GA-related	3	195809593	TFRC	TSS1500	shore	-562	NM_003234
cg26549601	0.00564769	1.24339e-16	0.00452632	0.00676907	0.693153	3.81407e-14	Postively-GA-related	10	134560360	INPP5A	Body	shelf	39176	NM_177400
cg20837626	-0.00546453	1.25738e-16	-0.00654977	-0.00437928	-0.610271	3.8541e-14	Negatively-GA-related	2	54195596	PSME4	Body	shelf	2380	NM_014614
cg00849642	-0.00790709	1.26211e-16	-0.00947755	-0.00633664	-0.587485	3.86573e-14	Negatively-GA-related	12	109106495	CORO1C	5'UTR	opensea	-9722	NM_014325
cg21176629	-0.00801102	1.27658e-16	-0.00960248	-0.00641956	-0.611707	3.90711e-14	Negatively-GA-related	8	67838106	SNHG6	TSS1500	shore	-330	NR_002599
cg07367469	0.0104583	1.2868e-16	0.00838033	0.0125363	0.746866	3.93546e-14	Postively-GA-related	5	115988245		IGR	opensea	-77624	NM_020681
cg05203213	0.00620247	1.29068e-16	0.00497003	0.00743492	0.788285	3.9444e-14	Postively-GA-related	2	73419551		IGR	opensea	-9834	NM_001134462
cg27239243	-0.0079608	1.3006e-16	-0.00954288	-0.00637873	-0.568594	3.97175e-14	Negatively-GA-related	2	101945867		IGR	opensea	19956	NR_049881
cg24636368	0.0119497	1.32675e-16	0.00957392	0.0143254	0.749439	4.04862e-14	Postively-GA-related	17	46388447	SKAP1	Body	opensea	119146	NM_003726
cg04993130	0.00641103	1.35073e-16	0.00513598	0.00768608	0.764327	4.11873e-14	Postively-GA-related	11	726759	EPS8L2	Body	island	20640	NM_022772
cg00661523	-0.0126806	1.35503e-16	-0.0152028	-0.0101585	-0.615257	4.12876e-14	Negatively-GA-related	3	151985426	MBNL1	TSS1500	shore	-402	NM_021038
cg02294302	0.00418437	1.37148e-16	0.00335191	0.00501683	0.766585	4.17348e-14	Postively-GA-related	1	47906276	FOXD2	3'UTR	shore	4588	NM_004474
cg13034073	-0.00673705	1.37174e-16	-0.00807736	-0.00539675	-0.407489	4.17348e-14	Negatively-GA-related	7	2769681	GNA12	3'UTR	opensea	33092	NM_007353
cg02293044	0.00774632	1.37674e-16	0.00620511	0.00928753	0.71121	4.1856e-14	Postively-GA-related	22	29703543	GAS2L1	5'UTR	island	559	NM_006478
cg25144135	-0.0104344	1.3819e-16	-0.0125106	-0.00835821	-0.74935	4.19818e-14	Negatively-GA-related	1	1144012		IGR	shore	-1924	NM_004195
cg05819154	0.0083203	1.38632e-16	0.00666467	0.00997594	0.741533	4.20849e-14	Postively-GA-related	16	49902436		IGR	opensea	-10607	NM_015069
cg13725752	0.00421334	1.42215e-16	0.00337451	0.00505217	0.732251	4.31408e-14	Postively-GA-related	9	34453817	C9orf25	Body	shelf	4750	NM_147202
cg08025954	-0.00610564	1.42554e-16	-0.00732127	-0.00489001	-0.788421	4.32116e-14	Negatively-GA-related	22	24823455	ADORA2A	TSS200	shelf	-74	NM_000675
cg01078824	0.00558204	1.45149e-16	0.00447026	0.00669382	0.785489	4.3966e-14	Postively-GA-related	7	27220047	HOXA10	TSS200	shore	-168	NM_018951
cg12840248	-0.0128385	1.46234e-16	-0.0153959	-0.0102811	-0.635853	4.42618e-14	Negatively-GA-related	6	32908718	HLA-DMB	1stExon	opensea	128	NM_002118
cg22695729	-0.00426914	1.47223e-16	-0.00511967	-0.00341861	-0.396247	4.45283e-14	Negatively-GA-related	5	176906134		IGR	opensea	-5441	NM_004395
cg02799880	0.00628902	1.48203e-16	0.0050359	0.00754213	0.781763	4.47918e-14	Postively-GA-related	13	99630462	DOCK9	Body	opensea	-125	NM_015296
cg02889774	-0.00704675	1.49872e-16	-0.00845116	-0.00564234	-0.466814	4.52631e-14	Negatively-GA-related	8	21824555	XPO7	Body	opensea	47376	NM_015024
cg05258935	0.020716	1.50227e-16	0.0165871	0.0248449	0.797855	4.53369e-14	Postively-GA-related	19	39086923	MAP4K1	Body	island	21751	NM_007181
cg14864103	-0.012956	1.50523e-16	-0.0155384	-0.0103737	-0.790245	4.53928e-14	Negatively-GA-related	13	113622738	MCF2L	TSS200	island	213	NR_034002
cg00944421	0.0153263	1.5488e-16	0.0122698	0.0183828	0.763911	4.66725e-14	Postively-GA-related	16	68269483	ESRP2	Body	island	652	NM_024939
cg11021222	-0.0102318	1.56679e-16	-0.0122728	-0.00819076	-0.735996	4.71799e-14	Negatively-GA-related	12	97300417	NEDD1	TSS1500	shore	-583	NM_152905
cg20287514	0.00638129	1.56923e-16	0.00510833	0.00765425	0.763092	4.72017e-14	Postively-GA-related	1	25869837	LDLRAP1	TSS1500	shore	-238	NM_015627
cg03721641	0.0120247	1.57096e-16	0.00962593	0.0144235	0.734544	4.72017e-14	Postively-GA-related	22	50451245	IL17REL	TSS200	shore	-191	NM_001001694
cg03662398	0.00865741	1.57096e-16	0.00693036	0.0103845	0.257853	4.72017e-14	Postively-GA-related	17	53412828		IGR	opensea	70508	NM_002126
cg08897388	0.00454612	1.57359e-16	0.00363919	0.00545305	0.70369	4.72461e-14	Postively-GA-related	6	112575705	LAMA4	1stExon	shore	211	NM_002290
cg17043722	-0.00910223	1.58642e-16	-0.0109184	-0.00728609	-0.582827	4.75968e-14	Negatively-GA-related	1	211688462		IGR	island	-22204	NM_183059
cg03467001	-0.00976634	1.60447e-16	-0.0117154	-0.00781725	-0.73252	4.8103e-14	Negatively-GA-related	1	183857649	RGL1	Body	opensea	83435	NM_015149
cg18556455	0.0104541	1.60617e-16	0.00836773	0.0125405	0.711111	4.81161e-14	Postively-GA-related	2	45178474		IGR	shore	9438	NM_005413
cg07262247	0.00827502	1.60725e-16	0.0066235	0.00992655	0.755955	4.81161e-14	Postively-GA-related	5	131593730	PDLIM4	Body	island	380	NM_003687
cg20345948	0.00593932	1.61165e-16	0.00475389	0.00712475	0.749051	4.82129e-14	Postively-GA-related	4	2464014		IGR	island	-6780	NM_002938
cg20454518	-0.011402	1.61509e-16	-0.0136779	-0.0091262	-0.756563	4.82803e-14	Negatively-GA-related	12	133135463	FBRSL1	Body	island	-23119	NR_106821
cg03454663	0.00869274	1.64596e-16	0.00695701	0.0104285	0.69882	4.91675e-14	Postively-GA-related	3	156848265		IGR	opensea	-7475	NR_034007
cg17803965	0.012199	1.65254e-16	0.00976298	0.0146351	0.771292	4.93283e-14	Postively-GA-related	1	32281812	SPOCD1	TSS1500	opensea	-161	NM_144569
cg21932231	-0.0102388	1.65688e-16	-0.0122835	-0.00819407	-0.543533	4.94217e-14	Negatively-GA-related	2	36668864	CRIM1	Body	opensea	85495	NM_016441
cg19029445	0.0135688	1.68575e-16	0.0108582	0.0162795	0.762033	5.02465e-14	Postively-GA-related	17	907732	ABR	3'UTR	shelf	7376	NM_013337
cg07262457	-0.00602262	1.72856e-16	-0.00722638	-0.00481887	-0.607005	5.14851e-14	Negatively-GA-related	3	128777371		IGR	opensea	-2238	NM_000174
cg11714502	0.00678485	1.75763e-16	0.00542829	0.0081414	0.798105	5.2313e-14	Postively-GA-related	9	130640212	AK1	TSS200	shore	-191	NM_000476
cg20793665	-0.00823411	1.7601e-16	-0.00988048	-0.00658774	-0.624703	5.23487e-14	Negatively-GA-related	2	232549224		IGR	shelf	-24010	NM_002823
cg06714761	0.00873761	1.7653e-16	0.00699047	0.0104848	0.702353	5.24653e-14	Postively-GA-related	1	201096289		IGR	opensea	-11790	NM_001270601
cg09566302	0.00850377	1.81965e-16	0.00680234	0.0102052	0.799884	5.40416e-14	Postively-GA-related	16	30964627	ORAI3	Body	shelf	-3987	NM_014712
cg19127638	0.0143489	1.82331e-16	0.0114778	0.0172199	0.715789	5.41112e-14	Postively-GA-related	10	70322442	TET1	5'UTR	shore	2326	NM_030625
cg12234455	0.00666695	1.84405e-16	0.00533268	0.00800123	0.791647	5.46872e-14	Postively-GA-related	19	49220235	MAMSTR	TSS200	shelf	-22	NM_182574
cg02760293	0.0174249	1.84566e-16	0.0139375	0.0209122	0.748841	5.46952e-14	Postively-GA-related	5	146258785	PPP2R2B	5'UTR	shore	-296	NM_181674
cg25837277	0.00741627	1.89094e-16	0.00593128	0.00890127	0.777	5.59968e-14	Postively-GA-related	19	46999366	PNMAL2	TSS200	shore	-198	NM_020709
cg14349538	-0.00834451	1.91077e-16	-0.0100157	-0.0066733	-0.450642	5.6487e-14	Negatively-GA-related	7	128577651	IRF5	TSS1500	shore	-339	NM_032643
cg00295382	0.00614575	1.91105e-16	0.00491489	0.0073766	0.77546	5.6487e-14	Postively-GA-related	1	40364870	MYCL1	Body	shore	2816	NM_005376
cg12991385	0.0113797	1.91162e-16	0.00910058	0.0136588	0.754011	5.6487e-14	Postively-GA-related	6	29599259	GABBR1	Body	shore	1702	NM_001470
cg00546897	-0.00680107	1.96653e-16	-0.00816396	-0.00543818	-0.613101	5.80678e-14	Negatively-GA-related	21	45232232	LOC284837	Body	opensea	215	NM_194310
cg12325605	-0.00690018	1.99155e-16	-0.00828328	-0.00551707	-0.500141	5.87643e-14	Negatively-GA-related	3	56810151	ARHGEF3	Body	opensea	-407	NM_019555
cg18684879	0.00967514	2.00561e-16	0.00773553	0.0116147	0.788513	5.91367e-14	Postively-GA-related	14	101175517		IGR	island	-17684	NM_003836
cg24779381	0.00960713	2.03097e-16	0.00768067	0.0115336	0.755678	5.98416e-14	Postively-GA-related	15	74466794	ISLR	TSS200	shore	-110	NM_005545
cg06998765	0.00979666	2.05167e-16	0.00783179	0.0117615	0.803062	6.04081e-14	Postively-GA-related	14	75389618	RPS6KL1	TSS1500	shore	-474	NM_031464
cg25926515	0.01171	2.0634e-16	0.00936113	0.0140589	0.728927	6.07098e-14	Postively-GA-related	10	70321889	TET1	5'UTR	shore	1773	NM_030625
cg16508883	0.00837203	2.07512e-16	0.00669251	0.0100515	0.744802	6.10111e-14	Postively-GA-related	1	145092330		IGR	opensea	-4076	NM_004892
cg22437987	-0.00603953	2.07817e-16	-0.00725116	-0.0048279	-0.0852374	6.1057e-14	Negatively-GA-related	17	3820910	P2RX1	TSS1500	opensea	-951	NM_002558
cg10394788	0.00500752	2.08493e-16	0.00400286	0.00601218	0.775359	6.12119e-14	Postively-GA-related	9	124360547	DAB2IP	Body	island	31167	NM_032552
cg07106169	-0.00618484	2.09848e-16	-0.00742586	-0.00494381	-0.662322	6.15656e-14	Negatively-GA-related	2	95740362		IGR	shelf	47391	NM_031902
cg03559915	-0.00643758	2.17194e-16	-0.00773022	-0.00514494	-0.449043	6.36755e-14	Negatively-GA-related	11	67201998	RPS6KB2	Body	shore	3154	NM_005608
cg02886528	-0.00622178	2.19951e-16	-0.00747141	-0.00497215	-0.207154	6.44376e-14	Negatively-GA-related	2	129066114	HS6ST1	Body	opensea	10056	NM_004807
cg25156118	0.0107608	2.23384e-16	0.00859884	0.0129228	0.745366	6.53967e-14	Postively-GA-related	19	39799137	LRFN1	Body	island	6838	NM_020862
cg11354266	0.0040719	2.24051e-16	0.00325376	0.00489004	0.778751	6.55451e-14	Postively-GA-related	7	41746034	LOC285954	Body	shore	-3329	NM_002192
cg07526904	0.00768109	2.25095e-16	0.00613764	0.00922454	0.77176	6.58039e-14	Postively-GA-related	7	3794264	SDK1	Body	opensea	-375052	NM_152744
cg13882090	-0.00611187	2.25262e-16	-0.00734001	-0.00488372	-0.602551	6.58057e-14	Negatively-GA-related	6	33246094	B3GALT4	1stExon	shore	1178	NM_003782
cg03050022	-0.010542	2.27471e-16	-0.0126608	-0.00842322	-0.475932	6.64038e-14	Negatively-GA-related	15	55559759	RAB27A	5'UTR	opensea	2724	NM_004580
cg04651137	0.00488812	2.29739e-16	0.00390548	0.00587075	0.651923	6.70185e-14	Postively-GA-related	7	23287222	GPNMB	Body	island	907	NM_002510
cg27210390	0.00966875	2.29927e-16	0.00772506	0.0116124	0.734404	6.70255e-14	Postively-GA-related	17	52978583	TOM1L1	Body	shore	532	NM_005486
cg05447916	-0.00550647	2.30428e-16	-0.00661348	-0.00439947	-0.593384	6.71241e-14	Negatively-GA-related	6	31744831	C6orf27	5'UTR	opensea	276	NM_025258
cg02798280	0.0135886	2.33399e-16	0.0108561	0.0163211	0.770287	6.79412e-14	Postively-GA-related	19	39087135	MAP4K1	Body	island	21539	NM_007181
cg05787952	-0.00525001	2.34241e-16	-0.00630581	-0.00419421	-0.464435	6.81381e-14	Negatively-GA-related	16	734667	JMJD8	TSS1500	island	-229	NM_001005920
cg12805374	-0.00391763	2.36132e-16	-0.00470561	-0.00312965	-0.723342	6.86394e-14	Negatively-GA-related	17	43306622	FMNL1	Body	opensea	7331	NM_005892
cg03200537	0.00937418	2.37171e-16	0.00748852	0.0112598	0.780768	6.88927e-14	Postively-GA-related	16	87022121		IGR	opensea	-223599	NR_110939
cg14935646	0.00910595	2.38816e-16	0.00727399	0.0109379	0.751421	6.93216e-14	Postively-GA-related	7	27215464	HOXA10	Body	shore	-1510	NM_018951
cg11672390	0.00625706	2.39192e-16	0.00499821	0.00751592	0.699855	6.93818e-14	Postively-GA-related	1	3157510	PRDM16	Body	island	112972	NR_036215
cg05021771	0.00638346	2.43402e-16	0.00509872	0.0076682	0.754208	7.05531e-14	Postively-GA-related	2	71129289	VAX2	Body	shore	1570	NM_012476
cg26132737	0.0109067	2.44373e-16	0.00871144	0.013102	0.820636	7.07847e-14	Postively-GA-related	2	198029141	ANKRD44	Body	island	138101	NR_046837
cg07405370	-0.00776336	2.49647e-16	-0.00932662	-0.0062001	-0.38383	7.22614e-14	Negatively-GA-related	20	62528249	DNAJC5	5'UTR	shore	1795	NM_025219
cg09687907	0.007014	2.5083e-16	0.0056015	0.0084265	0.788215	7.25318e-14	Postively-GA-related	12	57915636	MBD6	TSS1500	shore	-1022	NM_052897
cg09509673	0.0113175	2.50935e-16	0.00903832	0.0135967	0.594686	7.25318e-14	Postively-GA-related	17	40833697	CCR10	Body	shore	147	NM_016602
cg26005232	-0.00888901	2.5154e-16	-0.0106792	-0.00709881	-0.658414	7.26555e-14	Negatively-GA-related	1	27247829	NUDC	TSS1500	shore	-383	NM_006600
cg23730027	-0.0126467	2.52189e-16	-0.0151938	-0.0100996	-0.772221	7.27917e-14	Negatively-GA-related	3	57995180	FLNB	Body	island	1054	NM_001457
cg10302498	0.0110232	2.53126e-16	0.00880293	0.0132435	0.649382	7.30109e-14	Postively-GA-related	12	1738292	WNT5B	TSS200	shore	-119	NM_030775
cg01152408	0.00560319	2.55394e-16	0.00447439	0.00673199	0.676375	7.36135e-14	Postively-GA-related	6	41496060		IGR	opensea	-18103	NM_138457
cg02331649	-0.00709999	2.56011e-16	-0.0085304	-0.00566957	-0.358121	7.37395e-14	Negatively-GA-related	3	52926322	TMEM110	Body	opensea	5274	NM_001198974
cg14121282	-0.00828688	2.56257e-16	-0.00995644	-0.00661731	-0.4827	7.37587e-14	Negatively-GA-related	9	137268074	RXRA	Body	opensea	-3066	NM_002957
cg10893437	-0.00746636	2.57127e-16	-0.00897071	-0.005962	-0.571202	7.39572e-14	Negatively-GA-related	13	115079492	ZNF828	TSS1500	shore	-472	NM_032436
cg24166457	-0.0138952	2.57919e-16	-0.0166951	-0.0110954	-0.711172	7.41333e-14	Negatively-GA-related	19	45590882	GEMIN7	5'UTR	shelf	-5548	NM_019121
cg03098721	0.00823563	2.61035e-16	0.00657577	0.00989549	0.644113	7.49764e-14	Postively-GA-related	1	84464084	TTLL7	5'UTR	shore	748	NM_024686
cg04052934	0.00944824	2.62925e-16	0.0075437	0.0113528	0.754535	7.54665e-14	Postively-GA-related	6	147179017		IGR	opensea	-54058	NR_003954
cg27624319	0.0094127	2.63124e-16	0.0075153	0.0113101	0.737661	7.54708e-14	Postively-GA-related	20	33147017	MAP1LC3A	Body	island	517	NM_032514
cg26670249	0.00563792	2.67516e-16	0.00450105	0.00677478	0.810421	7.6677e-14	Postively-GA-related	19	14223997	PRKACA	Body	opensea	994	NM_002730
cg25642234	0.00726262	2.67935e-16	0.00579809	0.00872715	0.782948	7.67435e-14	Postively-GA-related	12	14721092	PLBD1	TSS1500	island	-302	NM_024829
cg18554395	0.0099768	2.68769e-16	0.00796482	0.0119888	0.741588	7.69289e-14	Postively-GA-related	19	2555791	GNG7	5'UTR	island	79669	NM_015675
cg23489038	-0.007898	2.70522e-16	-0.00949097	-0.00630504	-0.342317	7.73767e-14	Negatively-GA-related	12	111619190	CUX2	Body	opensea	-122755	NR_106818
cg09909478	0.0078045	2.72585e-16	0.00623014	0.00937885	0.713836	7.79125e-14	Postively-GA-related	17	1085475	ABR	5'UTR	shore	-2208	NM_001092
cg08832018	-0.00704735	2.74861e-16	-0.00846921	-0.0056255	-0.487837	7.85084e-14	Negatively-GA-related	3	156543647	LEKR1	TSS1500	shore	-448	NM_001004316
cg19872936	0.00936243	2.75342e-16	0.00747342	0.0112514	0.692757	7.85911e-14	Postively-GA-related	14	76932055	ESRRB	Body	opensea	94366	NM_004452
cg09303678	0.00550638	2.78024e-16	0.00439516	0.00661759	0.758856	7.93015e-14	Postively-GA-related	16	609353	C16orf11	TSS1500	shore	-1068	NM_145270
cg17808882	0.00550718	2.81744e-16	0.0043955	0.00661885	0.77716	8.03067e-14	Postively-GA-related	8	16859924	FGF20	TSS1500	shore	-251	NM_019851
cg24956866	0.00913761	2.84788e-16	0.00729269	0.0109825	0.749459	8.11181e-14	Postively-GA-related	7	134464129	CALD1	TSS200	opensea	-34	NM_004342
cg26883033	0.00635053	2.87266e-16	0.00506811	0.00763296	0.758796	8.17674e-14	Postively-GA-related	10	80027004		IGR	opensea	-80	NR_073447
cg24601030	0.00836052	2.88502e-16	0.00667206	0.010049	0.680778	8.20622e-14	Postively-GA-related	11	111847747	DIXDC1	TSS1500	shore	-285	NM_033425
cg04920452	0.00772959	2.892e-16	0.00616847	0.00929071	0.740114	8.22038e-14	Postively-GA-related	17	76227681	LOC283999	Body	shore	291	NM_001145529
cg19442415	-0.00552044	2.89481e-16	-0.0066354	-0.00440547	-0.467531	8.22269e-14	Negatively-GA-related	11	116567334		IGR	opensea	76379	NM_032725
cg11043571	0.0117032	2.90656e-16	0.00933931	0.0140671	0.765385	8.25036e-14	Postively-GA-related	4	166301076	CPE	Body	shore	980	NM_001873
cg24761525	0.00787542	2.91542e-16	0.00628459	0.00946626	0.77611	8.26979e-14	Postively-GA-related	17	46651745	HOXB3	5'UTR	shelf	64	NM_002146
cg21460625	0.0101189	2.9486e-16	0.00807438	0.0121633	0.757173	8.35813e-14	Postively-GA-related	6	31039043		IGR	opensea	17817	NR_003948
cg09678939	-0.0130575	2.95689e-16	-0.0156959	-0.0104192	-0.738964	8.37584e-14	Negatively-GA-related	6	149806081	ZC3H12D	5'UTR	opensea	66	NM_207360
cg24136318	-0.0063977	2.97694e-16	-0.00769059	-0.00510482	-0.746366	8.42683e-14	Negatively-GA-related	17	75454130	SEPT9	Body	opensea	4056	NM_006640
cg14556762	-0.00568238	3.00066e-16	-0.0068309	-0.00453387	-0.570074	8.48812e-14	Negatively-GA-related	1	170532470		IGR	opensea	31208	NM_152281
cg25382900	-0.00829963	3.03282e-16	-0.0099775	-0.00662176	-0.754199	8.57319e-14	Negatively-GA-related	1	12148326	TNFRSF8	Body	opensea	24893	NM_001243
cg00807464	-0.00720418	3.07369e-16	-0.00866099	-0.00574737	-0.425393	8.68275e-14	Negatively-GA-related	12	111618977	CUX2	Body	opensea	-122968	NR_106818
cg12700271	-0.00629801	3.09994e-16	-0.0075718	-0.00502422	-0.698765	8.74663e-14	Negatively-GA-related	6	30458237	HLA-E	Body	shore	1055	NM_005516
cg13136655	-0.00905587	3.10068e-16	-0.0108875	-0.00722429	-0.745307	8.74663e-14	Negatively-GA-related	6	149806131	ZC3H12D	5'UTR	opensea	16	NM_207360
cg00151922	-0.00741224	3.1043e-16	-0.00891142	-0.00591305	-0.496107	8.74663e-14	Negatively-GA-related	20	10652103	JAG1	Body	shore	2590	NM_000214
cg23701396	0.00838843	3.10482e-16	0.00669179	0.0100851	0.678071	8.74663e-14	Postively-GA-related	6	107958433	SOBP	3'UTR	shore	95166	NM_198081
cg24924577	-0.00878722	3.11506e-16	-0.0105646	-0.00700981	-0.648081	8.76945e-14	Negatively-GA-related	15	90735148	SEMA4B	5'UTR	opensea	6997	NM_020210
cg27019717	-0.00889273	3.15447e-16	-0.010692	-0.00709351	-0.253795	8.87433e-14	Negatively-GA-related	14	52351055	GNG2	5'UTR	opensea	24034	NM_053064
cg08030082	0.00541873	3.20328e-16	0.00432205	0.00651542	0.718357	9.00548e-14	Postively-GA-related	2	25391839	POMC	TSS1500	island	-281	NM_000939
cg00952322	-0.00332381	3.21559e-16	-0.00399656	-0.00265106	-0.558222	9.03389e-14	Negatively-GA-related	22	41763266	TEF	TSS200	opensea	-70	NM_003216
cg18284022	0.0172809	3.27206e-16	0.013782	0.0207799	0.677043	9.18625e-14	Postively-GA-related	20	2676474	EBF4	Body	shore	2951	NM_020833
cg14700531	-0.00960232	3.27627e-16	-0.0115466	-0.00765803	-0.677373	9.19179e-14	Negatively-GA-related	8	733412		IGR	shelf	45808	NR_073397
cg02640104	-0.00284291	3.29073e-16	-0.0034186	-0.00226722	-0.776246	9.22605e-14	Negatively-GA-related	13	30476615		IGR	opensea	-14074	NR_046510
cg00178928	0.00819503	3.29581e-16	0.00653549	0.00985457	0.751162	9.23401e-14	Postively-GA-related	2	233366275		IGR	shore	-13707	NM_004826
cg24503003	0.00665037	3.30946e-16	0.00530352	0.00799722	0.607096	9.26592e-14	Postively-GA-related	12	110682837		IGR	opensea	-36194	NM_001681
cg22957360	0.00916845	3.31548e-16	0.00731157	0.0110253	0.711191	9.27646e-14	Postively-GA-related	10	101282572		IGR	shore	8361	NR_120618
cg07631359	0.0100757	3.31815e-16	0.00803504	0.0121164	0.755944	9.2776e-14	Postively-GA-related	3	10276672	IRAK2	Body	shore	-13504	NM_014760
cg17102495	-0.00613991	3.34376e-16	-0.00738365	-0.00489618	-0.240707	9.34286e-14	Negatively-GA-related	17	79421644	BAHCC1	Body	shore	-3431	NR_036152
cg07160871	0.00905479	3.37728e-16	0.00722023	0.0108893	0.761199	9.43009e-14	Postively-GA-related	2	221969259		IGR	opensea	467750	NM_004438
cg04149978	0.0102926	3.38041e-16	0.00820721	0.012378	0.802579	9.43241e-14	Postively-GA-related	1	10764896	CASZ1	5'UTR	island	91836	NM_017766
cg04818845	0.00764537	3.4102e-16	0.00609606	0.00919468	0.725585	9.50909e-14	Postively-GA-related	1	6580167	PLEKHG5	TSS200	opensea	-47	NM_020631
cg14752089	-0.0073858	3.47091e-16	-0.00888305	-0.00588855	-0.0213924	9.67182e-14	Negatively-GA-related	8	128773042		IGR	opensea	24728	NM_002467
cg19143990	-0.00475348	3.47686e-16	-0.00571714	-0.00378982	-0.753296	9.68181e-14	Negatively-GA-related	15	52029152	LYSMD2	Body	shore	1167	NM_153374
cg11905611	0.00765773	3.49018e-16	0.00610518	0.00921028	0.787215	9.71234e-14	Postively-GA-related	12	14720974	PLBD1	TSS200	island	-184	NM_024829
cg18280909	0.0143386	3.50596e-16	0.0114313	0.0172459	0.668726	9.74962e-14	Postively-GA-related	6	29723301		IGR	shelf	-4377	NR_001590
cg10267724	-0.00655234	3.50893e-16	-0.00788093	-0.00522376	-0.701605	9.75129e-14	Negatively-GA-related	20	24615715	TMEM90B	Body	opensea	165881	NM_024893
cg22697108	0.0116072	3.54348e-16	0.00925318	0.0139612	0.763188	9.84063e-14	Postively-GA-related	5	171043406		IGR	opensea	-169469	NM_001289970
cg17171539	-0.00614106	3.55259e-16	-0.00738657	-0.00489555	-0.0142984	9.85928e-14	Negatively-GA-related	1	59398690		IGR	opensea	-87457	NR_110626
cg24535643	0.00732736	3.5706e-16	0.0058411	0.00881362	0.743866	9.90258e-14	Postively-GA-related	1	108029106		IGR	opensea	202019	NM_006113
cg19913496	0.00572323	3.58169e-16	0.00456227	0.00688418	0.0703015	9.92661e-14	Postively-GA-related	1	116694158		IGR	shore	39783	NM_152367
cg20870559	-0.00437705	3.58927e-16	-0.00526498	-0.00348913	-0.790957	9.94091e-14	Negatively-GA-related	12	113416518	OAS2	1stExon	opensea	245	NM_002535
cg04277677	0.00864031	3.63868e-16	0.00688705	0.0103936	0.746046	1.0071e-13	Postively-GA-related	22	37914685	CARD10	Body	shore	524	NM_014550
cg26853855	0.00990425	3.66766e-16	0.00789419	0.0119143	0.693616	1.01444e-13	Postively-GA-related	2	166428866	CSRNP3	TSS200	opensea	21	NM_024969
cg04625862	-0.00865874	3.68652e-16	-0.0104162	-0.00690127	-0.563726	1.01897e-13	Negatively-GA-related	3	48341880	NME6	Body	shore	967	NM_005793
cg11555919	-0.00410548	3.70819e-16	-0.00493887	-0.00327209	-0.755667	1.02427e-13	Negatively-GA-related	1	84763932	SAMD13	TSS200	shore	-116	NM_001010971
cg09007354	0.00749419	3.7138e-16	0.00597286	0.00901551	0.532829	1.02512e-13	Postively-GA-related	1	54100163	GLIS1	5'UTR	opensea	99713	NM_147193
cg21610439	0.00851447	3.73057e-16	0.00678587	0.0102431	0.495832	1.02906e-13	Postively-GA-related	2	129251614		IGR	shore	-175444	NM_004807
cg04154290	0.00857078	3.73732e-16	0.00683068	0.0103109	0.701941	1.03023e-13	Postively-GA-related	1	53794211	LRP8	TSS1500	shore	-391	NM_004631
cg12079303	0.0113523	3.74444e-16	0.00904742	0.0136573	0.727161	1.0315e-13	Postively-GA-related	1	61547163	NFIA	Body	shore	-370	NM_005595
cg02712165	0.00565778	3.76435e-16	0.00450893	0.00680664	0.778425	1.03553e-13	Postively-GA-related	17	16395957	C17orf76	TSS1500	shore	-453	NM_207387
cg03159409	0.0089401	3.76495e-16	0.00712475	0.0107555	0.794706	1.03553e-13	Postively-GA-related	12	124779144	FAM101A	5'UTR	shore	5435	NM_181709
cg27157482	0.0106879	3.76662e-16	0.00851762	0.0128582	0.746782	1.03553e-13	Postively-GA-related	7	27215606	HOXA10	Body	shore	-1652	NM_018951
cg05773155	0.00468461	3.78148e-16	0.00373328	0.00563594	0.728944	1.03892e-13	Postively-GA-related	1	201911097	LMOD1	Body	opensea	4618	NM_012134
cg24850711	0.011312	3.80266e-16	0.00901455	0.0136095	0.320089	1.04404e-13	Postively-GA-related	13	29067224	FLT1	Body	shore	2040	NM_002019
cg26350754	-0.00968461	3.83648e-16	-0.0116519	-0.00771732	-0.696177	1.05262e-13	Negatively-GA-related	6	33043868	HLA-DPB1	1stExon	opensea	166	NM_002121
cg01253033	0.0114429	3.83939e-16	0.00911837	0.0137673	0.658495	1.05272e-13	Postively-GA-related	13	37186557		IGR	opensea	-61491	NM_203451
cg26388730	0.00620764	3.85718e-16	0.00494651	0.00746878	0.637225	1.05689e-13	Postively-GA-related	11	64405764	NRXN2	Body	island	5022	NM_015080
cg21363811	0.0155274	3.88539e-16	0.0123724	0.0186824	0.724347	1.06391e-13	Postively-GA-related	1	179713950	FAM163A	5'UTR	island	1653	NM_173509
cg11261958	-0.00959135	3.89715e-16	-0.0115403	-0.00764238	-0.619262	1.06642e-13	Negatively-GA-related	3	118958539	B4GALT4	5'UTR	shore	1212	NM_003778
cg13005636	0.00633397	3.92791e-16	0.00504669	0.00762124	0.772079	1.07402e-13	Postively-GA-related	13	20392706		IGR	island	-35548	NM_001042414
cg03529261	-0.00957996	3.93017e-16	-0.0115269	-0.00763297	-0.674634	1.07402e-13	Negatively-GA-related	4	185209641		IGR	opensea	65488	NR_040108
cg14143326	-0.00817216	4.00299e-16	-0.00983366	-0.00651066	-0.685859	1.0932e-13	Negatively-GA-related	9	139553210		IGR	island	-97	NM_016215
cg16260424	0.00787116	4.00973e-16	0.0062708	0.00947152	0.73362	1.09392e-13	Postively-GA-related	1	145092576		IGR	shelf	-3830	NM_004892
cg20400592	0.0125844	4.01095e-16	0.0100257	0.0151431	0.743252	1.09392e-13	Postively-GA-related	13	51418041	DLEU7	TSS200	island	-157	NM_198989
cg00601836	0.0241997	4.01598e-16	0.0192793	0.0291201	0.789149	1.09456e-13	Postively-GA-related	6	152130332	ESR1	Body	shore	1519	NM_000125
cg12461930	-0.00901236	4.06214e-16	-0.0108452	-0.00717948	-0.700891	1.10641e-13	Negatively-GA-related	1	228345378	GJC2	5'UTR	island	7170	NR_103539
cg26841068	0.00549306	4.15969e-16	0.00437537	0.00661075	0.778975	1.13204e-13	Postively-GA-related	1	203456691	PRELP	3'UTR	shore	-6579	NM_014359
cg13712023	0.00865533	4.16297e-16	0.00689418	0.0104165	0.68517	1.13204e-13	Postively-GA-related	5	141060575	ARAP3	5'UTR	opensea	1224	NM_022481
cg19433435	0.0105172	4.16452e-16	0.00837722	0.0126573	0.771641	1.13204e-13	Postively-GA-related	11	125366590	FEZ1	TSS1500	shore	-385	NM_005103
cg16125214	-0.0059482	4.18063e-16	-0.00715862	-0.00473778	-0.680319	1.13567e-13	Negatively-GA-related	1	9751353	PIK3CD	5'UTR	shore	-36710	NM_001045478
cg18479255	0.0121954	4.22265e-16	0.00971322	0.0146776	0.728199	1.14632e-13	Postively-GA-related	13	51797793	FAM124A	Body	shore	1324	NM_145019
cg07656173	-0.0208946	4.24438e-16	-0.0251478	-0.0166414	-0.680964	1.15146e-13	Negatively-GA-related	4	16086023	PROM1	TSS1500	shore	-401	NM_006017
cg24894584	0.0102275	4.25812e-16	0.00814547	0.0123095	0.784794	1.15443e-13	Postively-GA-related	12	1772230		IGR	island	-2685	NR_037422
cg13299776	-0.01022	4.27621e-16	-0.0123006	-0.0081393	-0.718546	1.15834e-13	Negatively-GA-related	3	148847007	HPS3	TSS1500	shore	-363	NM_032383
cg08965235	-0.010098	4.2782e-16	-0.0121539	-0.00804216	-0.571461	1.15834e-13	Negatively-GA-related	11	65325158	LTBP3	1stExon	island	540	NM_021070
cg20107668	-0.00799313	4.29748e-16	-0.0096206	-0.00636566	-0.623239	1.1628e-13	Negatively-GA-related	13	113624471	MCF2L	Body	shore	937	NM_024979
cg19108747	-0.0103683	4.35869e-16	-0.01248	-0.00825659	-0.530252	1.17858e-13	Negatively-GA-related	2	225266263	FAM124B	1stExon	opensea	447	NM_024785
cg26771557	-0.00832069	4.39572e-16	-0.0100156	-0.00662574	-0.786588	1.18781e-13	Negatively-GA-related	17	16955261	MPRIP	Body	opensea	9188	NM_015134
cg17780731	0.00857323	4.47946e-16	0.00682616	0.0103203	0.770494	1.20964e-13	Postively-GA-related	5	67483678		IGR	opensea	-2025	NR_105003
cg05969150	-0.00861095	4.57434e-16	-0.0103665	-0.00685544	-0.613706	1.23377e-13	Negatively-GA-related	16	72882495	ZFHX3	Body	opensea	199778	NM_006885
cg08456247	0.0074924	4.5748e-16	0.00596492	0.00901988	0.73115	1.23377e-13	Postively-GA-related	2	56410143	CCDC85A	TSS1500	shore	-1114	NM_001080433
cg25157472	-0.00746049	4.60658e-16	-0.00898168	-0.0059393	-0.644996	1.24153e-13	Negatively-GA-related	3	12996362	IQSEC1	Body	opensea	12835	NM_014869
cg10613381	0.00767458	4.64584e-16	0.00610947	0.0092397	0.767152	1.25107e-13	Postively-GA-related	22	24890330	C22orf45	Body	shore	452	NM_001039784
cg02879960	-0.00891631	4.64811e-16	-0.0107347	-0.00709795	-0.682143	1.25107e-13	Negatively-GA-related	22	50483545	TTLL8	Body	island	-32491	NM_001001694
cg06825512	0.0113406	4.72988e-16	0.00902704	0.0136543	0.801386	1.27225e-13	Postively-GA-related	18	10453969	APCDD1	TSS1500	shore	-655	NM_153000
cg24266651	0.0068306	4.73852e-16	0.00543703	0.00822416	0.708724	1.27326e-13	Postively-GA-related	11	7506655	OLFML1	5'UTR	opensea	56	NM_198474
cg19925872	0.00763179	4.73982e-16	0.00607476	0.00918882	0.662729	1.27326e-13	Postively-GA-related	15	90543392	ZNF710	TSS1500	shore	-1330	NM_198526
cg02555807	0.00750752	4.74752e-16	0.00597579	0.00903924	0.784452	1.27449e-13	Postively-GA-related	15	40615100		IGR	island	-1156	NM_001301268
cg09175009	0.00686462	4.78824e-16	0.00546381	0.00826542	0.821328	1.2843e-13	Postively-GA-related	16	10912699	FAM18A	TSS200	island	-79	NM_001079512
cg11229399	-0.00605285	4.7903e-16	-0.00728802	-0.00481769	-0.717828	1.2843e-13	Negatively-GA-related	1	228689056		IGR	opensea	10932	NM_001287262
cg02979520	-0.00673421	4.8323e-16	-0.00810866	-0.00535976	-0.703147	1.29471e-13	Negatively-GA-related	3	48471575	PLXNB1	TSS1500	shore	-116	NM_002673
cg24683623	0.0107902	4.87179e-16	0.00858753	0.0129928	0.772124	1.30444e-13	Postively-GA-related	4	123747447	FGF2	TSS1500	shore	-415	NM_002006
cg04626878	-0.00562215	4.88354e-16	-0.00676987	-0.00447442	-0.745686	1.30674e-13	Negatively-GA-related	20	62168809	PTK6	TSS200	shore	-87	NM_005975
cg22522920	0.00574125	4.89936e-16	0.00456913	0.00691337	0.682006	1.31012e-13	Postively-GA-related	12	50276512	FAIM2	Body	opensea	21247	NM_012306
cg02992639	0.00999723	4.93739e-16	0.00795589	0.0120386	0.7786	1.31943e-13	Postively-GA-related	1	155098827		IGR	island	-1521	NM_004428
cg01014262	-0.00897136	4.98848e-16	-0.0108036	-0.00713911	-0.0869784	1.33221e-13	Negatively-GA-related	16	48533930		IGR	shelf	110189	NM_153029
cg06067425	0.00744002	4.99789e-16	0.00592046	0.00895959	0.793082	1.33386e-13	Postively-GA-related	4	141418804		IGR	shore	726	NM_001034840
cg01877084	0.00933329	5.00146e-16	0.00742702	0.0112396	0.768916	1.33395e-13	Postively-GA-related	1	160341106	NHLH1	3'UTR	shore	4246	NM_005598
cg06977285	0.0155118	5.10631e-16	0.0123422	0.0186813	0.743801	1.36103e-13	Postively-GA-related	7	18127468		IGR	shore	897	NM_014707
cg13518232	0.00682638	5.16502e-16	0.00543121	0.00822156	0.701227	1.37578e-13	Postively-GA-related	9	138885168		IGR	shelf	-31943	NM_016172
cg11043990	0.00509081	5.17561e-16	0.00405031	0.00613132	0.712458	1.37771e-13	Postively-GA-related	17	74235759	RNF157	Body	island	630	NM_052916
cg17018786	-0.00523551	5.24552e-16	-0.00630588	-0.00416513	-0.685596	1.39541e-13	Negatively-GA-related	15	40659816	DISP2	Body	shore	9383	NM_033510
cg16109423	0.00698207	5.28129e-16	0.00555442	0.00840972	0.555918	1.40402e-13	Postively-GA-related	1	38022718	DNALI1	Body	island	199	NM_003462
cg12983285	-0.00737588	5.29907e-16	-0.00888416	-0.0058676	-0.717858	1.40784e-13	Negatively-GA-related	20	62168794	PTK6	TSS200	shore	-72	NM_005975
cg15648792	0.011798	5.33458e-16	0.0093851	0.0142109	0.630405	1.41635e-13	Postively-GA-related	18	11146255	FAM38B	Body	shelf	2505	NM_022068
cg02614428	0.00523915	5.36591e-16	0.00416753	0.00631077	0.727313	1.42375e-13	Postively-GA-related	10	78841417	KCNMA1	Body	opensea	-59171	NR_120654
cg00171729	0.00410892	5.40831e-16	0.00326834	0.0049495	0.78358	1.43408e-13	Postively-GA-related	6	52416856	TRAM2	Body	opensea	25005	NM_012288
cg17239103	0.00756937	5.4601e-16	0.00602057	0.00911817	0.724223	1.44687e-13	Postively-GA-related	1	159870074	CCDC19	TSS200	island	-169	NM_012337
cg08361238	0.00562909	5.47916e-16	0.00447722	0.00678097	0.695037	1.45099e-13	Postively-GA-related	1	117452304	PTGFRN	TSS1500	island	-384	NM_020440
cg05945608	-0.00624567	5.49152e-16	-0.00752377	-0.00496756	-0.44076	1.45333e-13	Negatively-GA-related	6	42739639		IGR	opensea	-25756	NM_003192
cg08895056	-0.00590977	5.51785e-16	-0.00711925	-0.00470028	-0.497149	1.45935e-13	Negatively-GA-related	17	19438253	SLC47A1	Body	shore	1087	NM_018242
cg09626867	-0.0132884	5.59026e-16	-0.0160087	-0.010568	-0.474169	1.47755e-13	Negatively-GA-related	3	45053351	EXOSC7	Body	opensea	-14407	NM_003278
cg09265392	0.00644277	5.61591e-16	0.00512372	0.00776182	0.725742	1.48338e-13	Postively-GA-related	16	49910216		IGR	island	-18387	NM_015069
cg08441803	0.0142719	5.64002e-16	0.0113497	0.0171941	0.801253	1.48879e-13	Postively-GA-related	17	46388390	SKAP1	Body	opensea	119203	NM_003726
cg17896927	-0.012383	5.64615e-16	-0.0149185	-0.00984755	-0.671745	1.48945e-13	Negatively-GA-related	15	93617030	RGMA	1stExon	island	-92	NM_020211
cg10920224	-0.0176253	5.73473e-16	-0.0212353	-0.0140152	-0.697144	1.51185e-13	Negatively-GA-related	14	103367591	TRAF3	Body	opensea	-21401	NM_030943
cg19265300	-0.00933616	5.75206e-16	-0.0112485	-0.00742379	-0.79903	1.51529e-13	Negatively-GA-related	15	69702702		IGR	shelf	-3882	NM_004856
cg11294761	0.00552876	5.75516e-16	0.00439627	0.00666125	0.551788	1.51529e-13	Postively-GA-related	17	80275530	CD7	TSS200	shore	-51	NM_006137
cg21900073	0.0130447	5.767e-16	0.0103726	0.0157168	0.728265	1.51743e-13	Postively-GA-related	4	82005992		IGR	opensea	53874	NM_001201
cg12951348	0.00648143	5.81705e-16	0.0051535	0.00780936	0.626218	1.52962e-13	Postively-GA-related	6	31685430	LY6G6D	Body	opensea	2298	NM_021246
cg04006457	0.00621611	5.86649e-16	0.00494232	0.0074899	0.588174	1.54163e-13	Postively-GA-related	6	30113825	TRIM40	Body	opensea	9316	NM_138700
cg02710534	0.00261206	5.89586e-16	0.00207674	0.00314737	0.751556	1.54836e-13	Postively-GA-related	5	141225619		IGR	shelf	20147	NM_002587
cg03752138	0.00878541	5.90734e-16	0.00698487	0.0105859	0.75209	1.55039e-13	Postively-GA-related	17	76357232	SOCS3	TSS1500	shore	150	NR_110845
cg04982834	0.00860871	5.94465e-16	0.00684415	0.0103733	0.661348	1.55918e-13	Postively-GA-related	1	93258288	EVI5	TSS1500	opensea	-328	NM_005665
cg18183624	0.0112059	5.96252e-16	0.00890882	0.0135029	0.658999	1.56246e-13	Postively-GA-related	17	47076904	IGF2BP1	Body	shore	2131	NM_006546
cg14372472	0.00460589	5.96475e-16	0.00366174	0.00555004	0.756307	1.56246e-13	Postively-GA-related	2	149571451		IGR	opensea	-61340	NM_004522
cg17474524	-0.00668433	6.00057e-16	-0.00805471	-0.00531395	-0.771353	1.57084e-13	Negatively-GA-related	20	62168831	PTK6	TSS200	shore	-109	NM_005975
cg12810800	0.00834837	6.0438e-16	0.00663659	0.0100602	0.601413	1.58115e-13	Postively-GA-related	2	159788345		IGR	opensea	-36800	NM_033394
cg21443699	0.00949745	6.07316e-16	0.00754987	0.011445	0.639322	1.58782e-13	Postively-GA-related	7	142637936	C7orf34	3'UTR	opensea	1334	NM_178829
cg14890730	-0.00346177	6.10736e-16	-0.00417174	-0.0027518	-0.63344	1.59574e-13	Negatively-GA-related	10	72032697		IGR	opensea	10752	NM_022146
cg23823000	0.00928916	6.11773e-16	0.007384	0.0111943	0.727261	1.59743e-13	Postively-GA-related	6	168433191	KIF25	Body	shelf	14639	NM_005355
cg21105928	0.00858438	6.13008e-16	0.00682369	0.0103451	0.697818	1.59964e-13	Postively-GA-related	15	40143956	GPR176	Body	opensea	-22480	NM_007223
cg20139800	0.00951716	6.13685e-16	0.00756511	0.0114692	0.749048	1.60039e-13	Postively-GA-related	6	29599178	GABBR1	Body	shore	1783	NM_001470
cg09121543	-0.00913998	6.15919e-16	-0.0110148	-0.00726515	-0.536606	1.6052e-13	Negatively-GA-related	17	61774794	LIMD2	3'UTR	shelf	2724	NM_030576
cg01817067	0.00682181	6.16371e-16	0.00542247	0.00822114	0.679754	1.60536e-13	Postively-GA-related	12	117627223	FBXO21	Body	shore	1076	NM_015002
cg02461269	-0.0071634	6.1756e-16	-0.00863286	-0.00569393	-0.154371	1.60744e-13	Negatively-GA-related	6	156509874		IGR	opensea	-589189	NM_017519
cg03928384	-0.00916212	6.23371e-16	-0.011042	-0.00728228	-0.66204	1.62153e-13	Negatively-GA-related	3	46395191	CCR2	TSS200	opensea	-43	NM_001123041
cg18571412	0.00452394	6.26276e-16	0.00359565	0.00545223	0.702825	1.62806e-13	Postively-GA-related	3	169337810	MECOM	Body	opensea	43752	NM_004991
cg23837220	0.00630394	6.26883e-16	0.00501038	0.0075975	0.754973	1.62861e-13	Postively-GA-related	10	50143397	WDFY4	Body	opensea	-21118	NM_001006939
cg04798684	0.00672948	6.28869e-16	0.00534851	0.00811045	0.44458	1.63273e-13	Postively-GA-related	17	74309056	PRPSAP1	Body	opensea	-5296	NM_032134
cg14001914	0.00470586	6.29888e-16	0.00374013	0.00567159	0.779575	1.63435e-13	Postively-GA-related	4	25865695	SEL1L3	TSS1500	shore	-479	NM_015187
cg08943494	-0.0130169	6.34384e-16	-0.0156886	-0.0103452	-0.719184	1.64497e-13	Negatively-GA-related	11	36422615	PRR5L	5'UTR	opensea	69	NM_024841
cg17485681	0.0124366	6.35958e-16	0.00988386	0.0149893	0.718323	1.64801e-13	Postively-GA-related	10	73565625	CDH23	Body	island	-6014	NM_022124
cg15982299	0.0041435	6.41052e-16	0.00329286	0.00499413	0.750456	1.66017e-13	Postively-GA-related	6	31097078	PSORS1C1	5'UTR	opensea	-8827	NM_001264
cg23404711	0.00847279	6.41634e-16	0.00673334	0.0102122	0.773059	1.66063e-13	Postively-GA-related	14	75747047	FOS	Body	shore	1567	NM_005252
cg03450829	-0.00593249	6.58735e-16	-0.00715108	-0.0047139	-0.346657	1.70381e-13	Negatively-GA-related	11	1772468	HCCA2	Body	shore	-645	NM_001170820
cg00643123	0.00614546	6.60576e-16	0.00488305	0.00740787	0.752608	1.7075e-13	Postively-GA-related	10	43723859	RASGEF1A	5'UTR	shore	1327	NM_145313
cg10303698	0.0071077	6.75266e-16	0.00564696	0.00856843	0.758751	1.74437e-13	Postively-GA-related	17	55969998	CUEDC1	5'UTR	opensea	10751	NM_001271875
cg14999189	-0.00628381	6.83618e-16	-0.00757556	-0.00499207	-0.550516	1.76484e-13	Negatively-GA-related	17	2908369	RAP1GAP2	Body	opensea	-39181	NR_110818
cg22434594	0.00728283	6.84247e-16	0.00578569	0.00877997	0.737076	1.76535e-13	Postively-GA-related	17	47072339		IGR	shore	-2434	NM_006546
cg14691388	0.00782138	6.87056e-16	0.00621339	0.00942936	0.751259	1.77149e-13	Postively-GA-related	8	140711270	KCNK9	Body	shelf	4028	NM_001282534
cg06454226	0.00782842	6.91124e-16	0.00621879	0.00943805	0.56343	1.78086e-13	Postively-GA-related	18	2572965	NDC80	5'UTR	shore	1456	NM_006101
cg07042170	-0.00583458	6.98804e-16	-0.00703453	-0.00463464	-0.527377	1.79952e-13	Negatively-GA-related	8	8831422		IGR	opensea	-28891	NM_153332
cg04890934	-0.00364317	7.04239e-16	-0.00439255	-0.0028938	-0.14091	1.81166e-13	Negatively-GA-related	8	28242205	ZNF395	5'UTR	shore	1771	NM_018660
cg11977443	0.00501608	7.04402e-16	0.0039843	0.00604786	0.78587	1.81166e-13	Postively-GA-related	17	77721007		IGR	shore	16143	NM_178543
cg24154132	-0.00715821	7.12833e-16	-0.00863098	-0.00568544	-0.649859	1.8322e-13	Negatively-GA-related	14	103367632	TRAF3	Body	opensea	-21360	NM_030943
cg23385718	0.00826189	7.16955e-16	0.00656184	0.00996194	0.788869	1.84164e-13	Postively-GA-related	7	18127029		IGR	shore	458	NM_014707
cg23886165	0.00588098	7.21351e-16	0.0046707	0.00709127	0.645556	1.85163e-13	Postively-GA-related	13	76209457	LMO7	Body	shore	672	NR_120410
cg06832687	-0.00743052	7.21745e-16	-0.00895971	-0.00590133	-0.589058	1.85163e-13	Negatively-GA-related	6	32122753	PPT2	Body	shore	-612	NR_037169
cg01511806	0.00539634	7.25057e-16	0.00428568	0.00650701	0.777039	1.85897e-13	Postively-GA-related	16	85157939		IGR	island	-11826	NM_198491
cg11344997	0.0226349	7.26948e-16	0.017976	0.0272938	0.707243	1.86265e-13	Postively-GA-related	19	3463788		IGR	island	16751	NM_001136503
cg13934406	0.0178781	7.29097e-16	0.014198	0.0215581	0.784084	1.86699e-13	Postively-GA-related	6	32120878	PPT2	TSS1500	shore	-350	NM_005155
cg09614479	0.0140789	7.32356e-16	0.0111806	0.0169772	0.721618	1.87417e-13	Postively-GA-related	10	81967536		IGR	shore	71	NR_038464
cg08021348	0.00296687	7.48114e-16	0.00235584	0.00357791	0.764433	1.9133e-13	Postively-GA-related	2	20280676		IGR	opensea	-28888	NM_014713
cg13562069	0.00595704	7.50912e-16	0.00473008	0.007184	0.783973	1.91926e-13	Postively-GA-related	9	132488404		IGR	opensea	26939	NM_004878
cg13175329	-0.00989896	7.52321e-16	-0.0119379	-0.00786001	-0.581942	1.92113e-13	Negatively-GA-related	6	25035073		IGR	opensea	7322	NM_014722
cg13927769	0.011082	7.52579e-16	0.00879936	0.0133646	0.664862	1.92113e-13	Postively-GA-related	9	101740711	COL15A1	Body	opensea	34717	NM_001855
cg01267165	0.00706352	7.53385e-16	0.00560856	0.00851847	0.711113	1.922e-13	Postively-GA-related	16	11681599	LITAF	TSS1500	shore	-278	NM_004862
cg24671734	-0.00826376	7.6433e-16	-0.00996645	-0.00656106	-0.496539	1.94871e-13	Negatively-GA-related	12	107909364	BTBD11	Body	opensea	-65269	NM_152322
cg02395590	0.00898608	7.65667e-16	0.00713449	0.0108377	0.728195	1.94999e-13	Postively-GA-related	5	141201505		IGR	opensea	44261	NM_002587
cg17331950	0.00454891	7.65781e-16	0.0036116	0.00548622	0.603276	1.94999e-13	Postively-GA-related	1	181075666		IGR	shore	18029	NM_016545
cg10426370	0.00764615	7.77767e-16	0.00607014	0.00922215	0.561553	1.97928e-13	Postively-GA-related	5	54282459	ESM1	TSS1500	opensea	-1046	NM_007036
cg15817440	0.00732052	7.92968e-16	0.00581102	0.00883002	0.761152	2.01672e-13	Postively-GA-related	14	58599910	C14orf37	Body	opensea	18936	NM_001001872
cg09202851	0.00668999	7.93876e-16	0.00531047	0.0080695	0.737954	2.01778e-13	Postively-GA-related	11	567966		IGR	island	231	NR_029623
cg12424598	-0.00675107	7.95515e-16	-0.00814325	-0.0053589	-0.722796	2.02069e-13	Negatively-GA-related	1	151788227	RORC	Body	opensea	10325	NM_005060
cg10523105	-0.0106651	7.99487e-16	-0.0128646	-0.00846558	-0.729008	2.02953e-13	Negatively-GA-related	14	74178976	PNMA1	1stExon	shore	2151	NM_006029
cg11845417	0.00731869	8.09966e-16	0.00580891	0.00882848	0.670744	2.05391e-13	Postively-GA-related	11	111789613	C11orf52	1stExon	opensea	13	NM_080659
cg14562060	0.0072638	8.10092e-16	0.00576533	0.00876227	0.783374	2.05391e-13	Postively-GA-related	6	35109298	TCP11	TSS200	island	-112	NM_018679
cg05177060	0.00912673	8.35002e-16	0.00724277	0.0110107	0.164909	2.11576e-13	Postively-GA-related	7	142511280		IGR	opensea	31373	NM_002770
cg02845063	0.00900874	8.38083e-16	0.00714899	0.0108685	0.763325	2.12226e-13	Postively-GA-related	3	121312241	FBXO40	1stExon	opensea	72	NM_016298
cg00516481	0.00585812	8.47553e-16	0.0046485	0.00706775	0.714073	2.14492e-13	Postively-GA-related	21	44073202	PDE9A	TSS1500	island	-659	NM_002606
cg01266287	0.00659083	8.50912e-16	0.0052298	0.00795186	0.79047	2.15209e-13	Postively-GA-related	16	66959833	RRAD	TSS1500	shore	-395	NM_004165
cg25001102	0.0136124	8.59475e-16	0.0108008	0.016424	0.761014	2.17241e-13	Postively-GA-related	1	221068935		IGR	island	-15454	NR_046901
cg17976121	0.00581501	8.6981e-16	0.00461364	0.00701638	0.72678	2.19718e-13	Postively-GA-related	11	69451115		IGR	shore	-4757	NM_053056
cg02843201	0.00738786	8.81284e-16	0.00586112	0.00891459	0.679474	2.22479e-13	Postively-GA-related	16	22103596	VWA3A	TSS1500	opensea	-262	NM_173615
cg02171435	0.00652409	8.8214e-16	0.00517583	0.00787235	0.58668	2.22559e-13	Postively-GA-related	7	27451047		IGR	opensea	-164200	NR_120507
cg25891078	0.00994399	8.9524e-16	0.00788835	0.0119996	0.698941	2.25693e-13	Postively-GA-related	12	1738035	WNT5B	5'UTR	shore	-376	NM_030775
cg04017036	0.00738209	8.95663e-16	0.00585603	0.00890815	0.717136	2.25693e-13	Postively-GA-related	16	73104388		IGR	shelf	-11855	NM_006885
cg11230006	0.00805119	9.05727e-16	0.00638643	0.00971596	0.688128	2.28089e-13	Postively-GA-related	17	41909714	MPP3	5'UTR	shore	832	NM_001932
cg25735922	0.0039128	9.16732e-16	0.00310354	0.00472207	0.784908	2.30719e-13	Postively-GA-related	11	76432800	GUCY2E	Body	opensea	32	NR_024042
cg25104637	0.00722494	9.18674e-16	0.00573058	0.0087193	0.563697	2.31066e-13	Postively-GA-related	11	64405452	NRXN2	Body	island	5334	NM_015080
cg26787199	-0.00540021	9.20474e-16	-0.00651721	-0.00428322	-0.208849	2.31377e-13	Negatively-GA-related	16	2044042	SYNGR3	3'UTR	shore	4097	NM_004209
cg00397764	0.00774396	9.22163e-16	0.00614212	0.0093458	0.708729	2.3166e-13	Postively-GA-related	10	115939717	TDRD1	5'UTR	shore	689	NM_198795
cg27315157	-0.0115174	9.31213e-16	-0.0139003	-0.00913455	-0.74268	2.33791e-13	Negatively-GA-related	1	79086197	IFI44L	5'UTR	opensea	110	NM_006820
cg24060890	0.0128	9.32216e-16	0.0101517	0.0154483	0.736233	2.339e-13	Postively-GA-related	4	93229269	GRID2	Body	shelf	3720	NM_001510
cg26700215	-0.0115606	9.34634e-16	-0.0139525	-0.00916859	-0.714202	2.34363e-13	Negatively-GA-related	8	67070006	TRIM55	Body	opensea	20839	NM_000756
cg25030888	0.00919627	9.45372e-16	0.00729303	0.0110995	0.72494	2.36911e-13	Postively-GA-related	1	67156909	SGIP1	Body	opensea	-61230	NM_152665
cg07859439	-0.00632904	9.74843e-16	-0.00763972	-0.00501836	-0.400415	2.44148e-13	Negatively-GA-related	2	197792757	PGAP1	TSS1500	shore	-1304	NM_024989
cg05021842	0.0188628	9.78414e-16	0.0149562	0.0227694	0.750785	2.44893e-13	Postively-GA-related	19	3464940		IGR	island	15599	NM_001136503
cg08360599	0.0102348	1.00397e-15	0.008114	0.0123557	0.753819	2.51053e-13	Postively-GA-related	3	141087261	ZBTB38	5'UTR	opensea	44207	NM_152535
cg21207436	0.00855796	1.00425e-15	0.00678459	0.0103313	0.722357	2.51053e-13	Postively-GA-related	14	74815316	C14orf115	1stExon	opensea	151	NM_018228
cg26208507	0.0140001	1.00771e-15	0.0110988	0.0169014	0.649495	2.51765e-13	Postively-GA-related	12	4303167		IGR	opensea	-79734	NM_001759
cg03586793	0.00466511	1.01476e-15	0.0036982	0.00563201	0.726236	2.53372e-13	Postively-GA-related	14	104312558	PPP1R13B	Body	shore	1368	NM_015316
cg20294319	-0.0161899	1.0174e-15	-0.0195457	-0.0128341	-0.795889	2.53877e-13	Negatively-GA-related	13	47253842	LRCH1	Body	opensea	117524	NM_001984
cg23238677	0.00891399	1.01815e-15	0.00706631	0.0107617	0.769465	2.53909e-13	Postively-GA-related	2	170157334	LRP2	Body	opensea	61787	NM_004525
cg21604136	-0.00534093	1.02136e-15	-0.00644806	-0.0042338	-0.668046	2.54425e-13	Negatively-GA-related	1	9910137	CTNNBIP1	3'UTR	opensea	-25588	NM_014944
cg05837435	0.00739254	1.02145e-15	0.00586012	0.00892495	0.700545	2.54425e-13	Postively-GA-related	10	118609965		IGR	shore	943	NM_001242699
cg03223172	-0.00552018	1.02804e-15	-0.00666462	-0.00437574	-0.807208	2.55911e-13	Negatively-GA-related	2	182171470		IGR	opensea	-1092	NR_039637
cg11118235	-0.00615573	1.02947e-15	-0.00743198	-0.00487949	-0.563236	2.5611e-13	Negatively-GA-related	3	50284010	GNAI2	TSS1500	opensea	-315	NM_002070
cg20184247	0.00903106	1.03663e-15	0.00715841	0.0109037	0.756276	2.57736e-13	Postively-GA-related	17	46672052	LOC404266	Body	shore	-950	NM_002147
cg08045906	0.00462612	1.03974e-15	0.0036668	0.00558543	0.757386	2.58346e-13	Postively-GA-related	6	32120625	PPT2	TSS1500	shore	-603	NM_005155
cg03691549	0.00684846	1.04034e-15	0.00542829	0.00826864	0.72128	2.58346e-13	Postively-GA-related	12	53443911	TENC1	5'UTR	shelf	77	NM_015319
cg04902474	-0.00796678	1.04807e-15	-0.00961912	-0.00631444	-0.525249	2.60109e-13	Negatively-GA-related	1	33233473	KIAA1522	Body	shelf	2239	NM_020888
cg12646820	0.00860763	1.05128e-15	0.00682227	0.010393	0.744789	2.60747e-13	Postively-GA-related	6	13924406	RNF182	TSS1500	shore	-270	NM_152737
cg00887755	0.00661424	1.05335e-15	0.00524228	0.0079862	0.662547	2.61102e-13	Postively-GA-related	2	68871696	PROKR1	TSS1500	shore	-1257	NM_138964
cg01512155	0.00408269	1.05846e-15	0.00323575	0.00492963	0.731275	2.62182e-13	Postively-GA-related	10	49514337		IGR	island	-344	NM_002750
cg00546153	0.00473734	1.05898e-15	0.00375459	0.0057201	0.716987	2.62182e-13	Postively-GA-related	1	40205266	PPIE	5'UTR	shore	750	NM_006112
cg19628934	0.0080968	1.06859e-15	0.00641681	0.00977678	0.56096	2.64401e-13	Postively-GA-related	14	77499391		IGR	island	-4350	NM_024496
cg06832339	0.00921489	1.07426e-15	0.00730271	0.0111271	0.748568	2.65645e-13	Postively-GA-related	7	23842119	STK31	Body	opensea	92175	NM_031414
cg10004114	0.00524212	1.07616e-15	0.00415429	0.00632996	0.756482	2.65954e-13	Postively-GA-related	19	18715471	CRLF1	Body	shore	2188	NM_004750
cg04417773	-0.00787779	1.08555e-15	-0.00951288	-0.00624271	-0.289133	2.68114e-13	Negatively-GA-related	10	80909901	ZMIZ1	5'UTR	opensea	81110	NM_020338
cg06901890	-0.00806602	1.09071e-15	-0.00974033	-0.0063917	-0.747011	2.69226e-13	Negatively-GA-related	9	132803508	FNBP1	Body	shore	1964	NM_015033
cg22820364	0.00821507	1.09558e-15	0.00650966	0.00992049	0.67469	2.70267e-13	Postively-GA-related	14	81901540		IGR	shore	-7793	NM_033104
cg25507845	0.00696798	1.09633e-15	0.00552144	0.00841453	0.66444	2.70288e-13	Postively-GA-related	5	149635694	CAMK2A	Body	opensea	33708	NM_015981
cg11647108	0.00899435	1.10299e-15	0.00712689	0.0108618	0.762958	2.71768e-13	Postively-GA-related	10	81967516		IGR	island	51	NR_038464
cg12838168	0.00980004	1.12212e-15	0.00776457	0.0118355	0.74898	2.76298e-13	Postively-GA-related	3	194085842	LRRC15	5'UTR	opensea	4629	NM_130830
cg17378193	-0.010961	1.12272e-15	-0.0132376	-0.00868437	-0.725637	2.76298e-13	Negatively-GA-related	3	13679574	FBLN2	3'UTR	shore	-12646	NR_027103
cg05225634	0.00792812	1.12402e-15	0.00628139	0.00957485	0.61548	2.76451e-13	Postively-GA-related	6	156718288		IGR	island	-380775	NM_017519
cg01354879	0.00881585	1.12904e-15	0.00698456	0.0106471	0.726717	2.77521e-13	Postively-GA-related	6	84140050	ME1	Body	shore	887	NM_002395
cg26416887	-0.0115983	1.1468e-15	-0.0140084	-0.00918827	-0.351949	2.81718e-13	Negatively-GA-related	12	111618925	CUX2	Body	opensea	-123020	NR_106818
cg22159815	-0.00840305	1.15484e-15	-0.0101494	-0.00665669	-0.504245	2.83523e-13	Negatively-GA-related	1	207975264	MIR29C	Body	opensea	19	NR_029832
cg00533649	0.0049409	1.1717e-15	0.00391375	0.00596806	0.692335	2.8749e-13	Postively-GA-related	19	42431930		IGR	island	31597	NM_006423
cg05442477	0.015304	1.17247e-15	0.0121224	0.0184855	0.742241	2.87508e-13	Postively-GA-related	21	34444584	OLIG1	1stExon	shore	2135	NM_138983
cg16330893	0.00725683	1.17454e-15	0.00574815	0.00876552	0.749696	2.87843e-13	Postively-GA-related	8	118662804		IGR	opensea	129853	NM_080651
cg10422334	-0.00591795	1.17977e-15	-0.00714839	-0.0046875	-0.442259	2.88953e-13	Negatively-GA-related	11	67183616	ATPGD1	5'UTR	shore	468	NM_020811
cg12812165	-0.00397246	1.19006e-15	-0.00479855	-0.00314636	-0.783868	2.91299e-13	Negatively-GA-related	14	51296728	NIN	5'UTR	island	1110	NM_016350
cg08089567	0.0135461	1.19095e-15	0.0107291	0.0163632	0.745677	2.91343e-13	Postively-GA-related	21	45705994	AIRE	1stExon	island	274	NM_000383
cg11193342	0.00602228	1.19667e-15	0.00476976	0.00727479	0.627872	2.92568e-13	Postively-GA-related	12	116872185		IGR	opensea	-6063	NR_039683
cg04228709	0.00957681	1.21861e-15	0.00758426	0.0115694	0.742669	2.97754e-13	Postively-GA-related	6	155537930	TIAM2	Body	shelf	-166	NM_012454
cg16651877	-0.00518526	1.22089e-15	-0.00626415	-0.00410638	-0.683791	2.98136e-13	Negatively-GA-related	1	45276338	BTBD19	Body	shelf	2185	NM_001136537
cg14254767	0.00491927	1.22436e-15	0.00389567	0.00594287	0.719157	2.98805e-13	Postively-GA-related	9	71819910	TJP2	TSS200	opensea	-16	NM_004817
cg01874730	0.00976609	1.24417e-15	0.00773328	0.0117989	0.742876	3.03458e-13	Postively-GA-related	16	57406425	CX3CL1	1stExon	opensea	12	NM_002996
cg16044480	-0.00524576	1.25773e-15	-0.00633791	-0.00415361	-0.453822	3.06585e-13	Negatively-GA-related	11	72451421	ARAP1	5'UTR	opensea	12012	NM_015242
cg11854981	-0.00638793	1.26046e-15	-0.00771794	-0.00505792	-0.312029	3.07068e-13	Negatively-GA-related	6	42219847	TRERF1	Body	opensea	-34215	NM_018141
cg21376799	0.0110897	1.26168e-15	0.00878071	0.0133987	0.632113	3.07183e-13	Postively-GA-related	6	30094960		IGR	shore	-8924	NM_138700
cg05422383	0.00498023	1.26497e-15	0.00394324	0.00601723	0.749579	3.078e-13	Postively-GA-related	6	43979018		IGR	opensea	10682	NM_153246
cg27194211	0.00959646	1.28094e-15	0.00759773	0.0115952	0.648254	3.11503e-13	Postively-GA-related	17	4503171	SMTNL2	Body	shelf	15338	NM_198501
cg27108424	0.00784704	1.28558e-15	0.00621256	0.00948153	0.756722	3.12444e-13	Postively-GA-related	17	75537017		IGR	opensea	-6005	NR_040050
cg17904988	-0.00664091	1.29868e-15	-0.00802446	-0.00525736	0.041633	3.15442e-13	Negatively-GA-related	1	161168451	NDUFS2	TSS1500	shelf	393	NM_005099
cg14994452	0.00396717	1.32325e-15	0.00314033	0.004794	0.624342	3.2122e-13	Postively-GA-related	16	49634760	ZNF423	Body	island	221888	NM_015069
cg13855454	0.00696048	1.32462e-15	0.00550975	0.00841122	0.690168	3.21364e-13	Postively-GA-related	12	48232358		IGR	opensea	-18596	NM_015401
cg01771479	-0.00523285	1.33009e-15	-0.00632359	-0.0041421	-0.584769	3.225e-13	Negatively-GA-related	8	144198810		IGR	opensea	42646	NM_002347
cg16155175	0.00753167	1.34092e-15	0.00596148	0.00910185	0.753109	3.24935e-13	Postively-GA-related	7	128550946	KCP	TSS200	shore	-174	NM_199349
cg05217983	-0.00759594	1.34392e-15	-0.00917959	-0.00601228	-0.635242	3.25469e-13	Negatively-GA-related	6	45406867	RUNX2	Body	opensea	16554	NM_004348
cg13411789	-0.00873342	1.34614e-15	-0.0105543	-0.00691255	-0.516386	3.25695e-13	Negatively-GA-related	6	10528492	GCNT2	5'UTR	opensea	6925	NM_001491
cg19103704	-0.00698651	1.34644e-15	-0.00844316	-0.00552985	-0.737522	3.25695e-13	Negatively-GA-related	19	40440963	FCGBP	TSS1500	opensea	-431	NM_003890
cg03747002	0.00565531	1.35277e-15	0.00447608	0.00683453	0.710017	3.27034e-13	Postively-GA-related	17	7907439	GUCY2D	Body	island	1452	NM_000180
cg05934682	0.0132332	1.35944e-15	0.0104736	0.0159928	0.761838	3.28453e-13	Postively-GA-related	19	50394298	IL4I1	Body	shore	2867	NR_039905
cg25870263	0.00441049	1.40118e-15	0.00349015	0.00533083	0.77048	3.38337e-13	Postively-GA-related	1	33335831	FNDC5	5'UTR	opensea	582	NM_153756
cg12155036	0.0121953	1.40879e-15	0.00965021	0.0147404	0.745016	3.39977e-13	Postively-GA-related	3	194015171		IGR	shore	15421	NR_024480
cg21426559	-0.00752883	1.42742e-15	-0.00910048	-0.00595717	-0.280012	3.4427e-13	Negatively-GA-related	12	111619406	CUX2	Body	opensea	-122539	NR_106818
cg07038187	0.00795302	1.42902e-15	0.00629278	0.00961327	0.64761	3.44453e-13	Postively-GA-related	15	89922989	LOC254559	Body	shore	1717	NR_015411
cg11042505	0.00555507	1.43271e-15	0.00439535	0.00671479	0.731792	3.45141e-13	Postively-GA-related	2	15950244		IGR	opensea	-110276	NR_125783
cg22101249	0.00718447	1.43376e-15	0.00568456	0.00868438	0.650013	3.45191e-13	Postively-GA-related	6	32131615	EGFL8	TSS1500	shelf	-766	NM_030652
cg15533023	-0.00569326	1.43786e-15	-0.00688192	-0.0045046	-0.17689	3.45975e-13	Negatively-GA-related	19	11455260	TMEM205	Body	shore	1720	NM_033408
cg25843003	-0.0108596	1.44058e-15	-0.013127	-0.00859218	-0.572397	3.46427e-13	Negatively-GA-related	6	31431312	HCP5	3'UTR	opensea	356	NR_040662
cg13036381	0.0136388	1.44274e-15	0.010791	0.0164866	0.722417	3.46743e-13	Postively-GA-related	3	159942495	LOC401097	TSS1500	shore	-927	NM_001168214
cg06692785	0.00975148	1.44513e-15	0.00771531	0.0117876	0.790766	3.47113e-13	Postively-GA-related	1	180882681	KIAA1614	Body	shore	369	NM_020950
cg20038070	0.00634218	1.44803e-15	0.00501784	0.00766652	0.70226	3.47607e-13	Postively-GA-related	4	4482826	STX18	Body	opensea	60948	NM_016930
cg22335872	0.00589838	1.47852e-15	0.00466617	0.00713059	0.656253	3.54719e-13	Postively-GA-related	20	896876	ANGPT4	5'UTR	opensea	83	NM_015985
cg19048176	0.0085394	1.51471e-15	0.00675455	0.0103242	0.741567	3.6319e-13	Postively-GA-related	6	32120324	PPT2	TSS1500	shore	-605	NM_030651
cg07676709	0.00937007	1.51721e-15	0.00741154	0.0113286	0.667659	3.63578e-13	Postively-GA-related	17	46673442	LOC404266	Body	shore	123	NR_033201
cg18623216	-0.0107106	1.5198e-15	-0.0129494	-0.00847175	-0.430322	3.63985e-13	Negatively-GA-related	3	155421970	PLCH1	5'UTR	opensea	26	NM_014996
cg10169539	-0.00287899	1.5233e-15	-0.00348081	-0.00227717	-0.752929	3.6461e-13	Negatively-GA-related	14	51296612	NIN	5'UTR	shore	1226	NM_016350
cg02211741	-0.00448145	1.53808e-15	-0.00541844	-0.00354447	-0.262118	3.67935e-13	Negatively-GA-related	11	46383924	DGKZ	Body	shelf	780	NM_003646
cg05940146	0.00593312	1.55122e-15	0.0046924	0.00717384	0.719275	3.70861e-13	Postively-GA-related	14	76097639	FLVCR2	Body	opensea	25835	NM_017791
cg23894948	0.00623216	1.56162e-15	0.00492872	0.0075356	0.731557	3.7313e-13	Postively-GA-related	22	21387055	SLC7A4	TSS1500	shore	-209	NM_004173
cg22551065	-0.00605477	1.5643e-15	-0.00732116	-0.00478839	-0.628208	3.73554e-13	Negatively-GA-related	5	126565698		IGR	shore	-60757	NM_032446
cg13982823	0.00666774	1.56976e-15	0.00527305	0.00806243	0.763484	3.74639e-13	Postively-GA-related	13	31040574	HMGB1	TSS1500	opensea	-494	NM_002128
cg11839863	0.00839531	1.57147e-15	0.00663922	0.0101514	0.763381	3.7483e-13	Postively-GA-related	5	142066121	FGF1	5'UTR	opensea	-62	NM_000800
cg05855490	0.0114744	1.57458e-15	0.00907413	0.0138746	0.699001	3.75355e-13	Postively-GA-related	12	65511674	WIF1	Body	shelf	3671	NM_007191
cg25496417	0.00652205	1.58711e-15	0.00515751	0.00788658	0.758893	3.78122e-13	Postively-GA-related	8	144295084	GPIHBP1	5'UTR	opensea	17	NM_178172
cg10322254	-0.00288992	1.60462e-15	-0.00349468	-0.00228515	-0.647654	3.82071e-13	Negatively-GA-related	4	2813542	SH3BP2	TSS1500	opensea	-403	NM_003023
cg13053396	0.00722503	1.60754e-15	0.00571301	0.00873705	0.745866	3.82544e-13	Postively-GA-related	12	7168545	C1S	5'UTR	opensea	566	NM_001734
cg14102634	0.00439253	1.62122e-15	0.00347312	0.00531195	0.760683	3.85578e-13	Postively-GA-related	6	30796757		IGR	opensea	-53632	NM_001954
cg19006050	0.00977603	1.6248e-15	0.00772969	0.0118224	0.777033	3.86205e-13	Postively-GA-related	10	131904236		IGR	opensea	-36	NR_044994
cg21121843	-0.00962518	1.62818e-15	-0.01164	-0.00761033	-0.630531	3.86784e-13	Negatively-GA-related	4	3203982	HTT	Body	opensea	-46784	NM_001012982
cg03699459	0.00836131	1.6295e-15	0.00661099	0.0101116	0.698461	3.86874e-13	Postively-GA-related	10	4864636		IGR	shelf	-3732	NM_031436
cg07061298	0.0176376	1.65128e-15	0.0139444	0.0213308	0.761197	3.91819e-13	Postively-GA-related	7	27153847	HOXA3	5'UTR	shore	5366	NM_030661
cg07838048	0.00636826	1.65601e-15	0.00503471	0.00770182	0.749928	3.92715e-13	Postively-GA-related	16	70720440	MTSS1L	TSS1500	island	-487	NM_138383
cg07744912	0.00652369	1.67462e-15	0.00515727	0.00789012	0.733339	3.96899e-13	Postively-GA-related	16	3063680	CLDN9	1stExon	island	1224	NM_020982
cg00871787	0.0058394	1.68389e-15	0.00461616	0.00706264	0.712552	3.98866e-13	Postively-GA-related	17	79920595		IGR	island	-1539	NM_178493
cg01269191	0.00641245	1.70748e-15	0.00506877	0.00775612	0.720098	4.04219e-13	Postively-GA-related	12	25404803	KRAS	TSS1500	opensea	-939	NM_004985
cg27217214	0.00515344	1.7147e-15	0.00407348	0.0062334	0.634467	4.05695e-13	Postively-GA-related	16	68268462	ESRP2	Body	shore	-1061	NR_106831
cg08155741	-0.0043837	1.72583e-15	-0.00530247	-0.00346492	-0.723034	4.08093e-13	Negatively-GA-related	11	63994308	TRPT1	TSS1500	shore	563	NM_032344
cg17610169	0.00679537	1.72885e-15	0.00537108	0.00821966	0.730044	4.08574e-13	Postively-GA-related	11	10750973		IGR	opensea	-21837	NM_014633
cg11509088	0.00832655	1.73295e-15	0.00658124	0.0100719	0.782357	4.09305e-13	Postively-GA-related	10	50143483	WDFY4	Body	opensea	-21204	NM_001006939
cg04878826	-0.0065668	1.73909e-15	-0.00794335	-0.00519024	-0.275519	4.10362e-13	Negatively-GA-related	1	117398001		IGR	opensea	-54687	NM_020440
cg25904585	0.00502235	1.73942e-15	0.00396954	0.00607515	0.672928	4.10362e-13	Postively-GA-related	11	128807060	TP53AIP1	3'UTR	opensea	668	NM_022112
cg14039237	-0.00768156	1.74153e-15	-0.00929184	-0.00607128	-0.723899	4.10624e-13	Negatively-GA-related	9	130833354	SLC25A25	Body	shelf	2876	NM_052901
cg11860434	-0.00725124	1.75613e-15	-0.00877158	-0.0057309	-0.647029	4.13829e-13	Negatively-GA-related	7	102067440		IGR	opensea	-6536	NM_032831
cg01080924	-0.0105846	1.76771e-15	-0.0128041	-0.00836505	-0.595988	4.16319e-13	Negatively-GA-related	22	46449550	C22orf26	Body	shore	-175	NR_027034
cg01635555	0.00739434	1.77063e-15	0.00584373	0.00894496	0.664068	4.16767e-13	Postively-GA-related	16	73101264		IGR	shore	-8731	NM_006885
cg27042278	0.00685709	1.78243e-15	0.00541894	0.00829524	0.746049	4.19304e-13	Postively-GA-related	14	91720527	GPR68	TSS1500	shore	-304	NM_003485
cg16776035	-0.00561005	1.80357e-15	-0.00678695	-0.00443315	-0.315797	4.24036e-13	Negatively-GA-related	17	74542680		IGR	opensea	6560	NM_001077620
cg19692314	0.00622714	1.81084e-15	0.00492067	0.00753361	0.703283	4.255e-13	Postively-GA-related	1	45042285	RNF220	Body	opensea	31121	NR_049849
cg11256214	-0.00465123	1.81329e-15	-0.00562709	-0.00367536	-0.701317	4.2566e-13	Negatively-GA-related	12	110211642	MGC14436	TSS1500	opensea	-351	NM_032897
cg07063912	-0.0123286	1.81359e-15	-0.0149152	-0.00974191	-0.493969	4.2566e-13	Negatively-GA-related	2	238598832	LRRFIP1	Body	shore	-1974	NM_004735
cg13873263	0.0090128	1.82246e-15	0.00712163	0.010904	0.762353	4.27497e-13	Postively-GA-related	17	42011490		IGR	shelf	8342	NM_002722
cg12691004	-0.00775266	1.84368e-15	-0.00937981	-0.00612552	-0.315905	4.32228e-13	Negatively-GA-related	2	88352949	KRCC1	5'UTR	shore	2298	NM_016618
cg20112500	-0.00750162	1.85521e-15	-0.00907628	-0.00592695	-0.587926	4.34684e-13	Negatively-GA-related	6	31021744	HCG22	TSS1500	opensea	518	NR_003948
cg25612391	0.0110369	1.8663e-15	0.00871985	0.0133539	0.761994	4.36839e-13	Postively-GA-related	19	19216451	SLC25A42	Body	opensea	32858	NM_017814
cg13634319	-0.0065864	1.86654e-15	-0.00796913	-0.00520367	-0.562367	4.36839e-13	Negatively-GA-related	12	56323727	DGKA	TSS1500	shelf	-1218	NM_001345
cg17510121	0.0090371	1.88355e-15	0.00713952	0.0109347	0.731317	4.4057e-13	Postively-GA-related	6	35182910	SCUBE3	Body	shore	721	NM_152753
cg02007567	0.0106258	1.91338e-15	0.00839389	0.0128577	0.811564	4.47292e-13	Postively-GA-related	16	10912696	FAM18A	TSS200	island	-76	NM_001079512
cg19695266	-0.0090636	1.91826e-15	-0.0109675	-0.00715971	-0.732399	4.48177e-13	Negatively-GA-related	1	1241672	ACAP3	Body	shore	1596	NM_030649
cg24010336	0.0109335	1.93251e-15	0.0086365	0.0132306	0.626419	4.51164e-13	Postively-GA-related	19	39467258	FBXO17	TSS1500	shore	-806	NM_024907
cg18022012	-0.00847393	1.93324e-15	-0.0102542	-0.00669361	-0.737949	4.51164e-13	Negatively-GA-related	2	10444757	HPCAL1	5'UTR	shore	932	NM_002149
cg10318678	0.00434601	1.93746e-15	0.0034329	0.00525912	0.367456	4.51892e-13	Postively-GA-related	17	74308979	PRPSAP1	Body	opensea	-5219	NM_032134
cg16037711	0.00974096	1.95553e-15	0.00769395	0.011788	0.798597	4.55847e-13	Postively-GA-related	1	59280841		IGR	shore	30019	NR_034014
cg08812802	0.00942268	1.95686e-15	0.00744253	0.0114028	0.672513	4.55901e-13	Postively-GA-related	12	49686619		IGR	shelf	-2289	NM_006262
cg08685909	0.00485638	1.96533e-15	0.00383573	0.00587703	0.72191	4.57574e-13	Postively-GA-related	20	57559409	TH1L	Body	shelf	3147	NM_016397
cg09968461	0.00618425	1.96627e-15	0.00488451	0.00748398	0.767643	4.57574e-13	Postively-GA-related	2	40370829	SLC8A1	Body	opensea	226056	NR_038441
cg11327857	0.00672906	1.9728e-15	0.00531473	0.0081434	0.651963	4.58832e-13	Postively-GA-related	4	123747558	FGF2	TSS1500	shore	-304	NM_002006
cg03720100	-0.00648186	1.9881e-15	-0.00784447	-0.00511926	-0.177729	4.61823e-13	Negatively-GA-related	6	30720263		IGR	opensea	-7937	NM_003897
cg02649698	0.0112339	1.98898e-15	0.00887235	0.0135955	0.788562	4.61823e-13	Postively-GA-related	10	43818854		IGR	shore	-48237	NM_173160
cg12856708	0.00553931	1.98903e-15	0.00437484	0.00670379	0.774675	4.61823e-13	Postively-GA-related	17	43442340		IGR	opensea	-47911	NM_003954
cg04839207	0.0052223	2.01365e-15	0.00412418	0.00632042	0.666125	4.67274e-13	Postively-GA-related	1	210410327	SERTAD4	5'UTR	shelf	-2862	NR_024337
cg25666403	-0.00526639	2.03904e-15	-0.00637407	-0.00415871	-0.702609	4.729e-13	Negatively-GA-related	22	30662994	OSM	TSS200	opensea	-166	NM_020530
cg10622174	0.00590506	2.04093e-15	0.00466302	0.0071471	0.658551	4.73071e-13	Postively-GA-related	6	3884445		IGR	opensea	34814	NM_012135
cg13866767	0.00473938	2.06834e-15	0.00374224	0.00573652	0.739537	4.79154e-13	Postively-GA-related	13	78470850	EDNRB	Body	opensea	22115	NM_000115
cg15903213	0.00759309	2.07093e-15	0.0059955	0.00919067	0.753422	4.79483e-13	Postively-GA-related	10	43522190		IGR	opensea	29180	NR_049836
cg04163847	0.0076709	2.07405e-15	0.00605689	0.0092849	0.623833	4.79936e-13	Postively-GA-related	1	59622594		IGR	opensea	-10116	NR_027120
cg12360736	-0.015375	2.08073e-15	-0.0186102	-0.0121398	-0.684107	4.81211e-13	Negatively-GA-related	3	151985869	MBNL1	1stExon	shore	41	NM_021038
cg03085785	0.0076355	2.10775e-15	0.00602839	0.00924261	0.682966	4.87184e-13	Postively-GA-related	7	27247651		IGR	shelf	7612	NR_037843
cg24059075	0.00453367	2.11658e-15	0.00357934	0.00548799	0.766484	4.88951e-13	Postively-GA-related	12	49688316	PRPH	TSS1500	shore	-592	NM_006262
cg25736663	0.0131253	2.12894e-15	0.0103621	0.0158885	0.75716	4.91528e-13	Postively-GA-related	1	234350875	SLC35F3	Body	shore	919	NM_173508
cg01987516	0.0133006	2.15607e-15	0.0104997	0.0161014	0.762227	4.97513e-13	Postively-GA-related	10	101282726		IGR	island	8207	NR_120618
cg06086012	0.00761645	2.16634e-15	0.00601242	0.00922048	0.780101	4.99602e-13	Postively-GA-related	3	170143582	CLDN11	Body	opensea	2692	NR_106886
cg15595502	-0.00912802	2.17076e-15	-0.0110505	-0.00720556	-0.633495	5.00342e-13	Negatively-GA-related	1	224564870		IGR	opensea	20358	NM_014184
cg04289036	0.00927277	2.17243e-15	0.0073198	0.0112257	0.543813	5.00444e-13	Postively-GA-related	1	43751270	C1orf210	1stExon	opensea	17	NM_182517
cg13567169	0.00606406	2.17467e-15	0.00478685	0.00734126	0.764171	5.0068e-13	Postively-GA-related	12	121410855	C12orf27	TSS1500	opensea	-761	NM_178513
cg02423574	0.00715395	2.17912e-15	0.00564713	0.00866076	0.80832	5.01424e-13	Postively-GA-related	11	119066560	CCDC153	1stExon	opensea	23	NM_001033658
cg04112866	-0.00615136	2.18995e-15	-0.00744714	-0.00485558	-0.109612	5.03634e-13	Negatively-GA-related	2	105925965	TGFBRAP1	5'UTR	opensea	20205	NM_004257
cg16240781	0.010309	2.22969e-15	0.00813658	0.0124814	0.728818	5.12485e-13	Postively-GA-related	2	45234379	SIX2	Body	shore	2162	NM_016932
cg18188010	-0.00441184	2.25564e-15	-0.00534178	-0.00348191	-0.722393	5.18161e-13	Negatively-GA-related	15	42187036	SPTBN5	TSS1500	opensea	-762	NM_016642
cg13496596	0.00764087	2.27362e-15	0.00603004	0.0092517	0.741766	5.21998e-13	Postively-GA-related	9	137534945	COL5A1	Body	shore	1295	NM_000093
cg06653796	-0.00553453	2.27536e-15	-0.00670133	-0.00436774	-0.423128	5.22105e-13	Negatively-GA-related	20	62367805	LIME1	TSS200	shore	-172	NM_017806
cg00478421	0.00690364	2.29436e-15	0.00544796	0.00835933	0.524708	5.26171e-13	Postively-GA-related	2	11515109		IGR	opensea	-18997	NR_047499
cg17479840	0.00671571	2.30495e-15	0.00529951	0.00813192	0.727062	5.28305e-13	Postively-GA-related	17	9863061	GAS7	Body	opensea	-296	NM_003644
cg26189283	-0.0102155	2.30945e-15	-0.0123699	-0.00806121	-0.5539	5.28775e-13	Negatively-GA-related	1	155109378	RAG1AP1	Body	shore	1091	NM_018845
cg19645639	0.00856139	2.30957e-15	0.0067559	0.0103669	0.634255	5.28775e-13	Postively-GA-related	1	113500384	SLC16A1	TSS1500	shore	1348	NR_103743
cg02903680	0.0091679	2.3229e-15	0.00723427	0.0111015	0.637793	5.3153e-13	Postively-GA-related	15	85526198	PDE8A	Body	shore	994	NM_002605
cg21828716	0.00595216	2.33387e-15	0.00469664	0.00720767	0.679119	5.33702e-13	Postively-GA-related	14	23857953	MYH6	Body	shore	-79	NR_029595
cg04625615	0.00815311	2.33499e-15	0.00643332	0.00987291	0.781267	5.33702e-13	Postively-GA-related	15	41788368	ITPKA	Body	island	2313	NM_002220
cg17465304	0.00832772	2.37739e-15	0.00657042	0.010085	0.760335	5.43091e-13	Postively-GA-related	9	116861442	KIF12	TSS200	island	-106	NM_138424
cg01108476	0.00670641	2.39525e-15	0.00529101	0.0081218	0.732231	5.46867e-13	Postively-GA-related	6	35109383	TCP11	TSS200	island	-197	NM_018679
cg26915799	-0.0117831	2.41339e-15	-0.0142704	-0.0092959	-0.761989	5.50702e-13	Negatively-GA-related	1	201852272	IPO9	3'UTR	opensea	-5524	NM_198149
cg23111488	0.0123777	2.41949e-15	0.00976479	0.0149906	0.765082	5.51789e-13	Postively-GA-related	5	144538350		IGR	opensea	676581	NM_138492
cg06668829	0.00684887	2.43288e-15	0.00540292	0.00829481	0.607593	5.54534e-13	Postively-GA-related	8	144948781	EPPK1	TSS1500	shore	3850	NM_031308
cg03419475	-0.00484197	2.43882e-15	-0.00586427	-0.00381968	-0.336369	5.55578e-13	Negatively-GA-related	10	116279186	ABLIM1	Body	opensea	7498	NM_002313
cg02961798	0.0165569	2.45333e-15	0.0130608	0.020053	0.792307	5.58575e-13	Postively-GA-related	16	67687392	RLTPR	Body	island	7325	NM_022914
cg10857250	-0.00884635	2.45633e-15	-0.0107144	-0.00697831	-0.216952	5.58948e-13	Negatively-GA-related	12	122986080	ZCCHC8	TSS1500	shore	-461	NM_017612
cg06626847	0.0083673	2.45824e-15	0.00660039	0.0101342	0.716285	5.59073e-13	Postively-GA-related	1	149333142		IGR	island	-36151	NM_001128589
cg08351536	0.00724621	2.4945e-15	0.00571556	0.00877685	0.767363	5.67004e-13	Postively-GA-related	17	60885250	MARCH10	5'UTR	shore	491	NM_152598
cg13812230	0.00842327	2.50528e-15	0.00664383	0.0102027	0.750721	5.68864e-13	Postively-GA-related	12	57915555	MBD6	TSS1500	shore	-1103	NM_052897
cg04270401	0.0103758	2.50545e-15	0.00818391	0.0125678	0.736523	5.68864e-13	Postively-GA-related	10	102806871		IGR	shore	-14127	NM_030929
cg02066343	0.0063779	2.52653e-15	0.00503031	0.0077255	0.747249	5.73333e-13	Postively-GA-related	6	33590458	ITPR3	Body	shore	1303	NM_002224
cg00688840	-0.0217888	2.53442e-15	-0.0263929	-0.0171847	-0.710414	5.74807e-13	Negatively-GA-related	14	106363051		IGR	opensea	-20786	NM_014151
cg00285620	0.00851963	2.53696e-15	0.00671934	0.0103199	0.748321	5.75065e-13	Postively-GA-related	11	102147694		IGR	opensea	-40486	NM_001165
cg05412531	0.00582396	2.55258e-15	0.00459314	0.00705479	0.582828	5.78286e-13	Postively-GA-related	8	125183758		IGR	opensea	4	NM_182525
cg03157115	0.00380817	2.5752e-15	0.00300321	0.00461314	0.774577	5.8309e-13	Postively-GA-related	2	161265247	RBMS1	Body	shore	-855	NR_039946
cg23972298	0.00465756	2.59527e-15	0.00367289	0.00564222	0.588608	5.87309e-13	Postively-GA-related	1	32665582	CCDC28B	TSS1500	shore	-404	NM_024296
cg06454084	0.00947714	2.60361e-15	0.00747342	0.0114809	0.608046	5.88874e-13	Postively-GA-related	19	47158242	DACT3	Body	opensea	-329	NM_145056
cg01755100	0.00576004	2.61436e-15	0.00454211	0.00697797	0.639121	5.9098e-13	Postively-GA-related	17	79459490		IGR	shelf	20401	NM_001614
cg19699090	0.00726555	2.64112e-15	0.00572895	0.00880215	0.682767	5.96699e-13	Postively-GA-related	6	36808894		IGR	shore	-1675	NM_020939
cg12242450	0.0184234	2.65526e-15	0.0145266	0.0223202	0.736143	5.99527e-13	Postively-GA-related	6	10555808	GCNT2	TSS200	opensea	-140	NM_001491
cg09835878	0.00940171	2.65658e-15	0.00741308	0.0113903	0.721851	5.99527e-13	Postively-GA-related	14	74815131	C14orf115	TSS200	opensea	-34	NM_018228
cg13117948	-0.0171472	2.65801e-15	-0.0207742	-0.0135202	-0.7039	5.99527e-13	Negatively-GA-related	4	16086051	PROM1	TSS1500	shore	-429	NM_006017
cg05779272	-0.00591484	2.66549e-15	-0.00716602	-0.00466366	-0.614871	6.00885e-13	Negatively-GA-related	9	33168018	B4GALT1	TSS1500	shore	162	NR_108108
cg22858500	0.0115522	2.67369e-15	0.00910835	0.013996	0.744592	6.02137e-13	Postively-GA-related	10	18629006	CACNB2	Body	opensea	-607	NM_000724
cg18183642	0.00339468	2.67398e-15	0.00267655	0.00411281	0.713003	6.02137e-13	Postively-GA-related	1	44497694	SLC6A9	TSS1500	shore	-531	NM_006934
cg24698211	0.00878155	2.68787e-15	0.00692363	0.0106395	0.781144	6.04921e-13	Postively-GA-related	5	170877540	FGF18	Body	shore	30874	NM_003862
cg27622679	0.00376695	2.68929e-15	0.00296996	0.00456393	0.672515	6.04921e-13	Postively-GA-related	3	181441978	SOX2OT	Body	shelf	12267	NM_003106
cg10324998	0.00486601	2.70163e-15	0.00383639	0.00589562	0.495761	6.07365e-13	Postively-GA-related	1	92338262	TGFBR3	5'UTR	opensea	13573	NM_003243
cg18754118	0.00964486	2.7424e-15	0.00760342	0.0116863	0.769113	6.16193e-13	Postively-GA-related	19	2588376	GNG7	5'UTR	island	112254	NM_015675
cg18115658	-0.00667819	2.76617e-15	-0.00809196	-0.00526441	-0.541048	6.21193e-13	Negatively-GA-related	5	138720490	SLC23A1	TSS1500	opensea	-1452	NM_005847
cg12860635	0.00966987	2.7809e-15	0.00762253	0.0117172	0.576318	6.2416e-13	Postively-GA-related	6	30095140		IGR	shore	-8744	NM_138700
cg24484352	-0.00682082	2.78539e-15	-0.008265	-0.00537664	-0.724486	6.24826e-13	Negatively-GA-related	17	42015961		IGR	island	3871	NM_002722
cg15003139	0.00377182	2.79262e-15	0.00297316	0.00457048	0.670029	6.26107e-13	Postively-GA-related	10	3679950		IGR	opensea	147522	NM_001300
cg15996984	-0.0107628	2.82736e-15	-0.0130423	-0.00848323	-0.389954	6.33549e-13	Negatively-GA-related	10	100224178	HPSE2	Body	shelf	-17475	NM_000195
cg22786811	0.00681828	2.83261e-15	0.00537412	0.00826244	0.719314	6.34108e-13	Postively-GA-related	7	41745760	LOC285954	Body	shore	-3055	NM_002192
cg00594952	0.00717141	2.83326e-15	0.00565245	0.00869038	0.716185	6.34108e-13	Postively-GA-related	1	41130641	RIMS3	5'UTR	shore	682	NM_014747
cg18592365	0.00424808	2.83449e-15	0.00334829	0.00514786	0.774994	6.34108e-13	Postively-GA-related	1	79472536	ELTD1	TSS200	island	-42	NM_022159
cg09480647	0.00622003	2.84324e-15	0.00490248	0.00753759	0.685945	6.35536e-13	Postively-GA-related	17	74133754	FOXJ1	Body	island	-2882	NR_040017
cg02703728	0.00631184	2.84396e-15	0.00497483	0.00764884	0.604965	6.35536e-13	Postively-GA-related	7	48127997	UPP1	TSS1500	shore	-202	NM_003364
cg21968765	0.0106412	2.87459e-15	0.0083866	0.0128958	0.72264	6.42031e-13	Postively-GA-related	3	100712345	ABI3BP	TSS200	opensea	-12	NM_015429
cg00017461	-0.0031816	2.88226e-15	-0.00385574	-0.00250746	-0.637499	6.43393e-13	Negatively-GA-related	22	30663316	OSM	TSS1500	opensea	-488	NM_020530
cg01515508	0.00723089	2.90363e-15	0.00569853	0.00876326	0.783342	6.47813e-13	Postively-GA-related	1	10728270	CASZ1	Body	shelf	128462	NM_017766
cg05404233	0.00818947	2.94108e-15	0.00645349	0.00992546	0.79308	6.55658e-13	Postively-GA-related	16	11490439		IGR	opensea	51129	NM_152308
cg03127104	0.0130996	2.94199e-15	0.0103228	0.0158765	0.713991	6.55658e-13	Postively-GA-related	6	29599250	GABBR1	Body	shore	1711	NM_001470
cg12631000	0.00400127	2.95801e-15	0.00315299	0.00484956	0.777439	6.58872e-13	Postively-GA-related	1	10729216	CASZ1	Body	shelf	127516	NM_017766
cg26133266	0.00365666	2.97534e-15	0.00288134	0.00443199	0.728533	6.62371e-13	Postively-GA-related	17	37380827	STAC2	Body	shore	1212	NM_198993
cg25054390	0.00800938	2.97932e-15	0.0063111	0.00970766	0.784946	6.629e-13	Postively-GA-related	14	91720372	GPR68	TSS200	shore	-149	NM_003485
cg25510090	-0.00409216	3.01908e-15	-0.00496009	-0.00322423	-0.658	6.71047e-13	Negatively-GA-related	19	56616706	ZNF787	5'UTR	shore	16035	NM_001002836
cg21570709	-0.00806659	3.01921e-15	-0.00977748	-0.00635569	-0.450131	6.71047e-13	Negatively-GA-related	1	150592475		IGR	opensea	9133	NM_004436
cg07352544	-0.00481443	3.03595e-15	-0.00583568	-0.00379319	-0.181068	6.74402e-13	Negatively-GA-related	1	26126233	SEPN1	TSS1500	opensea	-433	NM_020451
cg10068437	0.00591057	3.07584e-15	0.00465646	0.00716468	0.79248	6.82895e-13	Postively-GA-related	7	18126994		IGR	island	423	NM_014707
cg25938530	-0.00759361	3.16771e-15	-0.00920585	-0.00598138	-0.653417	7.0257e-13	Negatively-GA-related	3	52812367	ITIH1	TSS200	opensea	-141	NM_002215
cg24117468	0.00659602	3.16788e-15	0.00519559	0.00799646	0.680082	7.0257e-13	Postively-GA-related	5	131562848	P4HA2	5'UTR	shore	86	NM_004199
cg11540997	0.00495796	3.1702e-15	0.00390529	0.00601062	0.734363	7.02705e-13	Postively-GA-related	15	45407818	DUOX2	TSS1500	shore	1296	NM_207581
cg21394729	0.00516187	3.19616e-15	0.00406572	0.00625802	0.745175	7.08078e-13	Postively-GA-related	15	31316860	TRPM1	Body	shore	-33054	NM_017762
cg12374682	0.00765102	3.20422e-15	0.0060262	0.00927584	0.73981	7.09479e-13	Postively-GA-related	11	64703430	GPHA2	TSS200	opensea	-71	NM_130769
cg03604364	0.00652792	3.24455e-15	0.00514124	0.00791461	0.748389	7.18024e-13	Postively-GA-related	7	139705703	TBXAS1	Body	opensea	57817	NM_022750
cg06144905	-0.0111154	3.25448e-15	-0.0134767	-0.00875406	-0.442807	7.19832e-13	Negatively-GA-related	17	27369780	PIPOX	TSS200	opensea	-137	NM_016518
cg10858898	0.00497337	3.27987e-15	0.00391666	0.00603007	0.776465	7.25058e-13	Postively-GA-related	17	38245607	THRA	Body	shelf	11370	NM_021724
cg17867471	0.00292403	3.29887e-15	0.00230267	0.00354538	0.735679	7.28866e-13	Postively-GA-related	13	32984496	N4BP2L1	Body	opensea	17818	NM_052818
cg21552300	0.00545459	3.30997e-15	0.00429541	0.00661377	0.677599	7.30645e-13	Postively-GA-related	2	175629224	CHRNA1	TSS200	opensea	-25	NM_000079
cg09728120	0.00422757	3.31048e-15	0.00332915	0.005126	0.678955	7.30645e-13	Postively-GA-related	10	73300441	CDH23	Body	opensea	-28765	NR_120672
cg00861646	-0.0124659	3.35406e-15	-0.0151159	-0.00981599	-0.444056	7.39867e-13	Negatively-GA-related	4	160026608		IGR	shore	-23348	NR_039963
cg00405069	0.00631347	3.39525e-15	0.00497103	0.0076559	0.625146	7.4855e-13	Postively-GA-related	1	52455390	RAB3B	5'UTR	shore	1045	NM_002867
cg20441135	0.00988964	3.46011e-15	0.00778595	0.0119933	0.61684	7.6244e-13	Postively-GA-related	10	93999132	CPEB3	Body	island	3903	NM_014912
cg26527263	0.00919924	3.49415e-15	0.007242	0.0111565	0.438531	7.69528e-13	Postively-GA-related	1	53875972		IGR	opensea	29720	NR_002314
cg16324306	-0.00547627	3.49826e-15	-0.00664144	-0.0043111	-0.59806	7.70021e-13	Negatively-GA-related	14	93786330	BTBD7	5'UTR	opensea	13107	NM_018167
cg01032675	-0.00759532	3.51726e-15	-0.00921154	-0.0059791	-0.695636	7.73787e-13	Negatively-GA-related	19	3136430	GNA15	1stExon	opensea	401	NM_002068
cg04246138	0.00665271	3.52181e-15	0.00523703	0.00806839	0.482008	7.74191e-13	Postively-GA-related	16	46777343	MYLK3	Body	opensea	4877	NM_182493
cg02228160	-0.00790988	3.52286e-15	-0.0095931	-0.00622667	-0.63168	7.74191e-13	Negatively-GA-related	5	143192067	HMHB1	Body	opensea	342	NM_021182
cg04980428	-0.0047177	3.53894e-15	-0.00572172	-0.00371368	-0.612134	7.77308e-13	Negatively-GA-related	1	26098214	MAN1C1	Body	shore	-28452	NM_020451
cg18651932	-0.00910078	3.57621e-15	-0.011038	-0.00716352	-0.533652	7.85074e-13	Negatively-GA-related	4	77226974	STBD1	TSS1500	shore	-204	NM_003943
cg10322794	-0.00835479	3.65575e-15	-0.0101341	-0.00657548	-0.379047	8.02108e-13	Negatively-GA-related	21	47740892	C21orf58	Body	shore	-154	NM_058180
cg27555092	0.00878742	3.66667e-15	0.00691586	0.010659	0.706257	8.04074e-13	Postively-GA-related	18	56296354	ALPK2	TSS200	opensea	-166	NM_052947
cg19793598	0.00720643	3.67171e-15	0.00567155	0.00874131	0.622085	8.04749e-13	Postively-GA-related	3	133615597	RAB6B	TSS1500	shore	-907	NM_016577
cg10570754	0.0148139	3.68008e-15	0.0116586	0.0179692	0.665689	8.06154e-13	Postively-GA-related	12	5589444	NTF3	Body	opensea	-13853	NM_002527
cg02923831	0.0107555	3.72479e-15	0.00846403	0.013047	0.760706	8.15512e-13	Postively-GA-related	8	38386436	C8orf86	TSS1500	opensea	-257	NM_207412
cg26677394	-0.00738988	3.74792e-15	-0.00896453	-0.00581523	-0.684414	8.20139e-13	Negatively-GA-related	6	46258880	RCAN2	Body	opensea	34748	NM_005822
cg08951273	0.00511477	3.79287e-15	0.00402462	0.00620491	0.738181	8.29124e-13	Postively-GA-related	6	31079152	C6orf15	3'UTR	opensea	1179	NM_014070
cg17288892	-0.00824107	3.79302e-15	-0.00999755	-0.0064846	-0.366632	8.29124e-13	Negatively-GA-related	5	178956874		IGR	shore	-20687	NM_025158
cg05543030	0.0116243	3.83626e-15	0.00914611	0.0141024	0.595579	8.38132e-13	Postively-GA-related	2	45005364		IGR	opensea	163281	NR_103785
cg26562566	0.00852684	3.87839e-15	0.00670858	0.0103451	0.729377	8.46886e-13	Postively-GA-related	10	45306728		IGR	opensea	-100035	NM_001123376
cg14376106	0.00733586	3.91411e-15	0.00577126	0.00890046	0.740525	8.5423e-13	Postively-GA-related	10	118609842		IGR	shore	820	NM_001242699
cg23234622	0.00530932	3.92777e-15	0.00417686	0.00644179	0.668562	8.56756e-13	Postively-GA-related	2	11621543		IGR	shore	-15241	NM_198256
cg22998476	0.00750561	3.94394e-15	0.00590454	0.00910667	0.626908	8.59762e-13	Postively-GA-related	10	74058092		IGR	shore	24416	NM_019058
cg24946791	0.00589774	3.94574e-15	0.00463964	0.00715583	0.705323	8.59762e-13	Postively-GA-related	17	7534937	SHBG	Body	shelf	1526	NM_001040
cg02293775	-0.00637909	3.95021e-15	-0.0077399	-0.00501828	-0.623194	8.60281e-13	Negatively-GA-related	10	126425471	FAM53B	5'UTR	opensea	7458	NM_014661
cg18972998	0.00702586	3.95917e-15	0.00552701	0.00852471	0.751977	8.61774e-13	Postively-GA-related	1	55266296	TTC22	1stExon	island	644	NM_017904
cg26681847	0.00797213	3.97633e-15	0.00627125	0.00967301	0.70172	8.64829e-13	Postively-GA-related	11	120208749	ARHGEF12	Body	shore	1132	NM_015313
cg09570614	0.00679707	3.97741e-15	0.00534689	0.00824726	0.684948	8.64829e-13	Postively-GA-related	2	112124380		IGR	opensea	-45713	NR_039634
cg17841267	0.00765331	3.98144e-15	0.00602041	0.00928622	0.450699	8.65247e-13	Postively-GA-related	10	112117449		IGR	opensea	-52743	NM_005871
cg14009688	0.0100882	3.99941e-15	0.00793561	0.0122409	0.649391	8.68692e-13	Postively-GA-related	7	134464242	CALD1	5'UTR	opensea	79	NM_004342
cg18524788	0.0100412	4.00338e-15	0.00789856	0.0121838	0.742095	8.69095e-13	Postively-GA-related	7	25890808		IGR	shore	-10179	NR_046486
cg14161821	-0.011852	4.01243e-15	-0.0143812	-0.00932285	-0.536061	8.706e-13	Negatively-GA-related	9	6955559	KDM4C	Body	opensea	197919	NM_015061
cg16595288	0.0082883	4.03635e-15	0.0065194	0.0100572	0.703037	8.75328e-13	Postively-GA-related	10	43698931	RASGEF1A	Body	shore	26255	NM_145313
cg01765653	0.011977	4.04944e-15	0.00942064	0.0145333	0.710302	8.77446e-13	Postively-GA-related	6	29599160	GABBR1	Body	shore	1801	NM_001470
cg08331345	-0.00492387	4.05039e-15	-0.00597482	-0.00387293	-0.527695	8.77446e-13	Negatively-GA-related	16	28995882	LAT	TSS1500	opensea	-264	NM_014387
cg10770832	0.00677739	4.06698e-15	0.00533071	0.00822407	0.748581	8.80575e-13	Postively-GA-related	10	76803270	DUPD1	Body	shore	15001	NM_001003892
cg21391452	0.00565423	4.08166e-15	0.0044472	0.00686126	0.683006	8.83288e-13	Postively-GA-related	4	57472544		IGR	opensea	50143	NM_032495
cg17095731	0.0125835	4.09838e-15	0.00989704	0.01527	0.589	8.86439e-13	Postively-GA-related	1	53794313	LRP8	TSS1500	shore	-493	NM_004631
cg15286847	-0.00510964	4.11498e-15	-0.00620061	-0.00401868	-0.492573	8.89562e-13	Negatively-GA-related	16	84690433	KLHL36	Body	island	8303	NM_024731
cg09062462	0.00831332	4.15911e-15	0.00653793	0.0100887	0.747572	8.98627e-13	Postively-GA-related	1	85220242		IGR	island	-64003	NM_014021
cg03597243	-0.00446378	4.21606e-15	-0.00541734	-0.00351021	-0.670697	9.10454e-13	Negatively-GA-related	6	31628156	C6orf47	5'UTR	shore	392	NM_021184
cg23740610	0.0069502	4.22508e-15	0.00546541	0.00843499	0.690288	9.11923e-13	Postively-GA-related	17	72257002	TTYH2	3'UTR	opensea	12498	NM_032646
cg05851442	0.0123566	4.24946e-15	0.00971651	0.0149967	0.760186	9.16702e-13	Postively-GA-related	7	27153212	HOXA3	5'UTR	island	6001	NM_030661
cg05461182	-0.00979426	4.2848e-15	-0.0118873	-0.00770126	-0.692262	9.2384e-13	Negatively-GA-related	1	61902105	NFIA	Body	opensea	-182916	NR_104180
cg14635586	0.0102573	4.30128e-15	0.00806516	0.0124494	0.623633	9.26908e-13	Postively-GA-related	6	91321898		IGR	shore	-24879	NM_003188
cg02931685	0.0111673	4.30659e-15	0.00878063	0.013554	0.769117	9.27564e-13	Postively-GA-related	19	14376360		IGR	shore	-59364	NM_014921
cg01637169	-0.0062929	4.36525e-15	-0.00763821	-0.00494758	-0.456896	9.39708e-13	Negatively-GA-related	3	13459281	NUP210	Body	shore	2537	NM_024923
cg24579589	0.00892984	4.39443e-15	0.00702052	0.0108392	0.655757	9.45492e-13	Postively-GA-related	1	235256910		IGR	opensea	34341	NR_002956
cg06575692	-0.00626092	4.39819e-15	-0.00759962	-0.00492223	-0.553634	9.45806e-13	Negatively-GA-related	16	68112968	DUS2L	3'UTR	opensea	-6300	NM_004555
cg07567308	0.00715044	4.4008e-15	0.00562153	0.00867935	0.698041	9.45872e-13	Postively-GA-related	20	3149320	ProSAPiP1	TSS200	shore	4917	NM_014731
cg16708012	0.0063415	4.40746e-15	0.00498551	0.00769748	0.675915	9.46809e-13	Postively-GA-related	12	108992114	TMEM119	TSS1500	opensea	-221	NM_181724
cg25120444	0.00756271	4.40983e-15	0.00594558	0.00917984	0.763137	9.46823e-13	Postively-GA-related	7	93465588		IGR	opensea	54714	NM_006528
cg19532939	0.00581904	4.42551e-15	0.00457466	0.00706342	0.591571	9.49692e-13	Postively-GA-related	12	14996525	ART4	TSS200	opensea	-113	NM_021071
cg27299047	-0.0071119	4.50538e-15	-0.00863334	-0.00559046	-0.663624	9.66327e-13	Negatively-GA-related	7	2103248	MAD1L1	Body	shelf	169334	NM_003550
cg24951886	-0.00800601	4.53254e-15	-0.00971895	-0.00629307	-0.765533	9.71646e-13	Negatively-GA-related	10	13526236	BEND7	Body	opensea	18739	NM_152751
cg21408360	0.00747524	4.54513e-15	0.00587577	0.00907471	0.718387	9.73837e-13	Postively-GA-related	1	203493477		IGR	opensea	30207	NM_014359
cg05323251	-0.00541559	4.58573e-15	-0.00657458	-0.0042566	-0.511001	9.82024e-13	Negatively-GA-related	19	10449942	ICAM3	Body	shelf	402	NM_002162
cg13478045	-0.0132103	4.61396e-15	-0.0160378	-0.0103828	-0.723806	9.87554e-13	Negatively-GA-related	9	137477320		IGR	opensea	-56330	NM_000093
cg04132891	0.00606354	4.61891e-15	0.00476568	0.00736141	0.750552	9.88097e-13	Postively-GA-related	3	112351647	CCDC80	Body	opensea	8342	NM_199511
cg21758140	0.00492342	4.66837e-15	0.00386935	0.00597748	0.733129	9.98158e-13	Postively-GA-related	2	161083993		IGR	opensea	-27170	NM_000888
cg04663194	0.00790646	4.71352e-15	0.0062134	0.00959953	0.689896	1.00729e-12	Postively-GA-related	11	66315239	ACTN3	Body	shore	928	NM_001104
cg10791696	0.00835266	4.7353e-15	0.00656386	0.0101414	0.766505	1.01142e-12	Postively-GA-related	10	43818911		IGR	shore	-48180	NM_173160
cg17955599	-0.00365811	4.77279e-15	-0.00444166	-0.00287456	-0.533819	1.01889e-12	Negatively-GA-related	22	28065973		IGR	opensea	131512	NM_002430
cg22385702	0.0100814	4.79659e-15	0.00792176	0.012241	0.610264	1.02344e-12	Postively-GA-related	2	45175881		IGR	shore	6845	NM_005413
cg26410133	0.00497776	4.84768e-15	0.00391119	0.00604434	0.522694	1.03381e-12	Postively-GA-related	1	115051834	TRIM33	Body	shore	1946	NM_015906
cg09243900	0.00501759	4.86019e-15	0.00394243	0.00609276	0.496809	1.03594e-12	Postively-GA-related	1	156030844	RAB25	TSS200	opensea	-121	NM_020387
cg09406989	0.00874109	4.88917e-15	0.00686781	0.0106144	0.769337	1.04157e-12	Postively-GA-related	16	68772469	CDH1	Body	shore	1275	NM_004360
cg25571880	0.00920985	4.89474e-15	0.00723607	0.0111836	0.703311	1.04222e-12	Postively-GA-related	2	233384489		IGR	shelf	-683	NM_001195129
cg24870729	-0.0148603	4.91569e-15	-0.0180453	-0.0116753	-0.49924	1.04614e-12	Negatively-GA-related	1	62102363		IGR	opensea	-17550	NR_073400
cg13547237	-0.00604479	4.95816e-15	-0.00734062	-0.00474896	-0.535017	1.05463e-12	Negatively-GA-related	11	65687877	C11orf68	TSS1500	shore	1150	NM_006442
cg10201668	0.00335501	5.03725e-15	0.00263555	0.00407448	0.773374	1.0709e-12	Postively-GA-related	15	45422393	DUOX1	5'UTR	island	202	NM_017434
cg23447996	-0.00347646	5.08085e-15	-0.00422211	-0.00273081	-0.550266	1.07961e-12	Negatively-GA-related	9	93564603	SYK	Body	shore	395	NM_003177
cg04505252	0.00551454	5.0919e-15	0.0043317	0.00669738	0.726463	1.0814e-12	Postively-GA-related	6	15244745		IGR	shore	-1460	NM_004973
cg19097500	-0.00671306	5.11895e-15	-0.00815315	-0.00527298	-0.692149	1.08658e-12	Negatively-GA-related	1	61542329	NFIA	TSS1500	shore	-616	NM_005595
cg07739369	-0.00708893	5.13938e-15	-0.00860978	-0.00556809	-0.273625	1.09035e-12	Negatively-GA-related	17	80241456		IGR	opensea	-9839	NM_001893
cg17084151	0.00983656	5.14597e-15	0.00772618	0.0119469	0.640853	1.09083e-12	Postively-GA-related	8	102803237	NCALD	5'UTR	opensea	201	NM_032041
cg14656043	-0.0135596	5.14695e-15	-0.0164688	-0.0106505	-0.673682	1.09083e-12	Negatively-GA-related	10	35419996	CREM	5'UTR	shelf	3612	NM_001881
cg24247537	-0.0168417	5.19178e-15	-0.0204557	-0.0132277	-0.758141	1.09976e-12	Negatively-GA-related	11	457278	PTDSS2	Body	shore	6999	NM_030783
cg24900542	0.0131015	5.20493e-15	0.01029	0.0159131	0.647248	1.10198e-12	Postively-GA-related	6	29723315		IGR	shelf	-4391	NR_001590
cg15196806	0.00733504	5.21944e-15	0.00576087	0.00890922	0.592182	1.10449e-12	Postively-GA-related	7	27171213	HOXA4	TSS1500	shore	-815	NM_002141
cg27209729	0.00619189	5.23495e-15	0.00486296	0.00752082	0.715653	1.1072e-12	Postively-GA-related	11	64428925	NRXN2	Body	shore	-18139	NM_015080
cg21071793	0.00816997	5.25169e-15	0.00641638	0.00992357	0.634982	1.11017e-12	Postively-GA-related	3	11421381	ATG7	Body	opensea	107372	NM_006395
cg16868095	0.0059903	5.25784e-15	0.00470452	0.00727608	0.669593	1.11089e-12	Postively-GA-related	3	197090774		IGR	opensea	-64632	NM_004087
cg15884223	0.00710228	5.26934e-15	0.00557775	0.00862682	0.639275	1.11275e-12	Postively-GA-related	17	49242847	NME2	TSS200	shore	52	NM_002512
cg04491808	0.005151	5.28473e-15	0.00404525	0.00625675	0.640843	1.11543e-12	Postively-GA-related	1	94585452	ABCA4	Body	opensea	1252	NM_000350
cg13519902	-0.00707625	5.3042e-15	-0.00859542	-0.00555709	-0.323178	1.11896e-12	Negatively-GA-related	3	50639079		IGR	opensea	10182	NM_013324
cg15161667	0.00672835	5.317e-15	0.0052838	0.0081729	0.657783	1.12109e-12	Postively-GA-related	11	46940613	LRP4	TSS1500	shore	-441	NM_002334
cg18106507	0.00480631	5.32984e-15	0.00377436	0.00583826	0.714862	1.12322e-12	Postively-GA-related	2	72401302		IGR	opensea	-26312	NM_019885
cg25879142	0.0111986	5.37686e-15	0.00879375	0.0136035	0.719462	1.13255e-12	Postively-GA-related	7	4671391		IGR	opensea	-50538	NM_001037165
cg11859584	-0.00887254	5.44364e-15	-0.0107784	-0.00696666	-0.144975	1.14602e-12	Negatively-GA-related	19	3361374	NFIC	Body	shore	1814	NM_005597
cg24100671	0.00779068	5.47158e-15	0.00611701	0.00946435	0.710222	1.15132e-12	Postively-GA-related	5	10551547		IGR	opensea	-12887	NM_001164440
cg02110858	0.00954639	5.56526e-15	0.00749479	0.011598	0.760554	1.17043e-12	Postively-GA-related	8	145028222	PLEC1	Body	island	-135	NM_000445
cg16512755	0.00584491	5.57345e-15	0.00458875	0.00710107	0.769143	1.17155e-12	Postively-GA-related	1	32670916	IQCC	TSS1500	island	-319	NM_018134
cg21570209	0.0117544	5.60676e-15	0.0092279	0.014281	0.729096	1.17795e-12	Postively-GA-related	19	46367987	FOXA3	Body	shore	470	NM_004497
cg14147151	-0.00964007	5.6445e-15	-0.0117124	-0.0075677	-0.565068	1.18527e-12	Negatively-GA-related	9	138948000	NACC2	5'UTR	shelf	39130	NM_144653
cg19238380	-0.00581108	5.71761e-15	-0.00706066	-0.00456149	-0.760189	1.20001e-12	Negatively-GA-related	1	156093948	LMNA	Body	opensea	-1959	NM_005572
cg07033202	0.00482016	5.74835e-15	0.00378354	0.00585678	0.739825	1.20585e-12	Postively-GA-related	3	46853631		IGR	shore	21953	NM_182702
cg26705561	0.00562462	5.82859e-15	0.00441463	0.00683461	0.619771	1.22205e-12	Postively-GA-related	10	102279791	SEC31B	TSS200	shore	-197	NM_015490
cg27530239	-0.00639885	5.85854e-15	-0.00777555	-0.00502215	-0.528089	1.22771e-12	Negatively-GA-related	17	46909074	CALCOCO2	5'UTR	shore	725	NM_005831
cg07516148	-0.0071202	5.89538e-15	-0.00865231	-0.00558809	-0.4773	1.2348e-12	Negatively-GA-related	6	159463300	TAGAP	5'UTR	opensea	84	NM_054114
cg12498580	-0.00679169	5.92152e-15	-0.00825325	-0.00533013	-0.44608	1.23964e-12	Negatively-GA-related	12	7070732		IGR	opensea	-2129	NR_029779
cg20912066	-0.00198643	5.99222e-15	-0.00241402	-0.00155884	-0.755284	1.25352e-12	Negatively-GA-related	11	107436729	ALKBH8	TSS1500	opensea	-269	NM_138775
cg08638180	0.0054104	5.99394e-15	0.00424578	0.00657501	0.518571	1.25352e-12	Postively-GA-related	16	67283238	SLC9A5	Body	shore	384	NM_004594
cg20894270	0.00682203	6.01297e-15	0.00535345	0.00829061	0.769933	1.25686e-12	Postively-GA-related	18	21200993	ANKRD29	Body	shore	-34413	NM_000271
cg02375166	-0.00547448	6.02054e-15	-0.006653	-0.00429596	-0.666954	1.25781e-12	Negatively-GA-related	11	58291656		IGR	opensea	-16079	NM_001005218
cg14348967	-0.0115878	6.03054e-15	-0.0140824	-0.00909312	-0.690109	1.25872e-12	Negatively-GA-related	4	10160060		IGR	opensea	-41488	NM_005112
cg07217350	-0.0116617	6.03106e-15	-0.0141723	-0.00915114	-0.591922	1.25872e-12	Negatively-GA-related	5	162934022	MAT2B	Body	shore	1489	NM_013283
cg00842595	-0.00701451	6.04061e-15	-0.00852467	-0.00550435	-0.630257	1.26008e-12	Negatively-GA-related	17	263193	C17orf97	Body	island	3076	NM_001013672
cg12328660	0.00570809	6.05023e-15	0.00447915	0.00693704	0.527342	1.26144e-12	Postively-GA-related	3	119896128	GPR156	Body	opensea	67013	NM_153002
cg03253303	0.00885691	6.11166e-15	0.00694961	0.0107642	0.734816	1.2736e-12	Postively-GA-related	17	29753081	RAB11FIP4	Body	opensea	34440	NM_032932
cg00404400	0.00456497	6.14592e-15	0.0035818	0.00554813	0.769202	1.28009e-12	Postively-GA-related	3	186078568	DGKG	5'UTR	shore	1454	NM_001346
cg09229492	-0.00643885	6.15131e-15	-0.00782563	-0.00505207	-0.693591	1.28057e-12	Negatively-GA-related	16	50626578	NKD1	Body	opensea	44338	NM_033119
cg04208124	0.00934266	6.1904e-15	0.00733019	0.0113551	0.56865	1.2877e-12	Postively-GA-related	11	62272972	AHNAK	Body	opensea	41359	NM_001620
cg24119717	0.00713058	6.19185e-15	0.00559461	0.00866656	0.728902	1.2877e-12	Postively-GA-related	5	139488731		IGR	shore	-1135	NR_102739
cg14896134	0.0089264	6.19582e-15	0.00700356	0.0108492	0.756989	1.28787e-12	Postively-GA-related	10	88295386		IGR	island	-13846	NM_015045
cg10433819	0.00342978	6.21347e-15	0.00269092	0.00416864	0.706639	1.29089e-12	Postively-GA-related	11	76289700		IGR	opensea	91343	NM_005512
cg14037769	0.0055041	6.25257e-15	0.00431822	0.00668997	0.61566	1.29836e-12	Postively-GA-related	1	9895799		IGR	opensea	-11250	NM_014944
cg23013850	-0.0104152	6.31473e-15	-0.0126597	-0.00817074	-0.471587	1.3106e-12	Negatively-GA-related	2	225266304	FAM124B	1stExon	opensea	406	NM_024785
cg14377059	-0.00825959	6.41508e-15	-0.0100401	-0.00647904	-0.48181	1.33076e-12	Negatively-GA-related	1	59183881		IGR	opensea	-18135	NM_001085487
cg27228136	0.00723863	6.42873e-15	0.0056781	0.00879916	0.782626	1.33291e-12	Postively-GA-related	22	37608819	SSTR3	TSS1500	opensea	-404	NM_001051
cg03706951	-0.00795541	6.44408e-15	-0.00967055	-0.00624027	-0.769162	1.33542e-12	Negatively-GA-related	17	39465518		IGR	opensea	-14	NM_001146182
cg07452625	0.00814403	6.46222e-15	0.00638812	0.00989995	0.763641	1.33851e-12	Postively-GA-related	16	89598568	SPG7	Body	opensea	23773	NM_003119
cg07236114	0.0109097	6.4699e-15	0.00855745	0.013262	0.738081	1.33942e-12	Postively-GA-related	11	84254533	DLG2	Body	opensea	-226152	NM_001364
cg10905180	-0.0105389	6.49556e-15	-0.0128114	-0.00826636	-0.645981	1.34406e-12	Negatively-GA-related	11	4701824	OR51E2	3'UTR	opensea	17251	NM_030774
cg01062443	-0.0100987	6.53453e-15	-0.0122766	-0.00792083	-0.625406	1.35144e-12	Negatively-GA-related	19	1609369	TCF3	3'UTR	shelf	-3887	NM_006830
cg00135416	0.00495073	6.57086e-15	0.00388292	0.00601853	0.731933	1.35827e-12	Postively-GA-related	17	78172177	CARD14	Body	island	10579	NM_024110
cg07348845	0.00924899	6.59044e-15	0.00725399	0.011244	0.568605	1.36163e-12	Postively-GA-related	1	227544540		IGR	opensea	-38715	NM_003607
cg27068095	0.00573218	6.65977e-15	0.00449547	0.0069689	0.62366	1.37526e-12	Postively-GA-related	6	32119016	PRRT1	Body	shore	703	NM_030651
cg06949778	0.00505241	6.66474e-15	0.00396234	0.00614248	0.697209	1.3756e-12	Postively-GA-related	1	180892623	KIAA1614	Body	opensea	10311	NM_020950
cg00510320	0.0162285	6.68369e-15	0.012727	0.0197301	0.801373	1.37882e-12	Postively-GA-related	16	67686943	RLTPR	Body	island	7774	NM_022914
cg16555909	0.00675082	6.69108e-15	0.00529419	0.00820745	0.526629	1.37965e-12	Postively-GA-related	1	23721285	TCEA3	Body	opensea	-24929	NM_030634
cg01840333	0.010878	6.73121e-15	0.00853052	0.0132254	0.700498	1.38723e-12	Postively-GA-related	6	26225767	HIST1H3E	1stExon	island	385	NM_003532
cg02704502	0.00812087	6.7381e-15	0.00636835	0.00987338	0.686281	1.38795e-12	Postively-GA-related	11	2036580		IGR	shelf	-17516	NR_002196
cg09803904	0.00944032	6.77747e-15	0.0074028	0.0114778	0.700596	1.39536e-12	Postively-GA-related	15	89939709	LOC254559	Body	shelf	18437	NR_015411
cg11092416	-0.00937537	6.79089e-15	-0.011399	-0.00735179	-0.689506	1.39742e-12	Negatively-GA-related	6	29617549		IGR	shore	-7208	NM_002433
cg17954142	-0.00533609	6.85139e-15	-0.00648806	-0.00418413	-0.624469	1.40917e-12	Negatively-GA-related	1	230417096	GALNT2	3'UTR	shore	144577	NM_024554
cg15624624	0.00624942	6.868e-15	0.00490021	0.00759863	0.67528	1.41188e-12	Postively-GA-related	10	114819357	TCF7L2	Body	opensea	109349	NM_030756
[truncated: 25,621 more rows]

## Sheet: SupplementaryTables7_SDS_CpGs
Supplementary Table 7: Result of cord blood EWAS on birth weight SD scores using 110 samples; birth weight SD score-related CpGs (150 sites)
probe	coefficient.SDscore	pval.SDscore	coefficient.95%CI_lo.SDscore	coefficient.95%CI_hi.SDscore	CorrelationCoefficient.SDscore	fdr.SDscore	direction	CHR	MAPINFO	gene_IlluminaAnnotation	feature	cgi	Distance.to.TSS	Nearest.Refseq
cg06797389	0.0154678	6.18134e-11	0.0112883	0.0196473	0.333236	2.53889e-05	Posively-SDscore-related	15	44969481	PATL2	TSS1500	opensea	-396	NM_001145112
cg16199747	0.0182776	8.35899e-10	0.0129421	0.0236131	0.0100847	0.000171667	Posively-SDscore-related	6	147235033		IGR	opensea	-110074	NR_003954
cg21565496	0.0157239	6.71489e-09	0.0108108	0.020637	0.36012	0.000811831	Posively-SDscore-related	13	40762150		IGR	opensea	6205	NR_046870
cg12467404	0.0313051	9.46284e-09	0.0214071	0.041203	0.367887	0.000811831	Posively-SDscore-related	1	207496045	CD55	Body	shore	1229	NM_000574
cg00159243	0.0155028	1.03272e-08	0.0105862	0.0204194	0.189081	0.000811831	Posively-SDscore-related	12	109023799	SELPLG	5'UTR	opensea	2054	NM_003006
cg01066157	0.0115046	1.18592e-08	0.00783826	0.0151709	0.54233	0.000811831	Posively-SDscore-related	6	152451023	SYNE1	Body	opensea	-250641	NR_120501
cg25068347	0.0111894	1.97686e-08	0.00755809	0.0148207	0.259885	0.000974938	Posively-SDscore-related	11	128343784	ETS1	Body	opensea	48420	NM_005238
cg12182124	-0.0106025	2.02089e-08	-0.0140461	-0.00715892	-0.188302	0.000974938	Negatively-SDscore-related	18	21451563	LAMA3	TSS1500	opensea	-1420	NM_000227
cg17501982	0.0126032	2.13628e-08	0.00850157	0.0167048	0.437408	0.000974938	Posively-SDscore-related	2	106417701	NCK2	5'UTR	opensea	-50502	NM_003581
cg04407490	0.00924684	3.66033e-08	0.00617748	0.0123162	0.296742	0.00150343	Posively-SDscore-related	14	75936582	JDP2	3'UTR	opensea	37746	NM_130469
cg15871086	0.0152969	4.56983e-08	0.010177	0.0204169	0.610148	0.00170635	Posively-SDscore-related	18	56526595		IGR	shelf	-3465	NM_018181
cg04456029	0.0133562	6.01968e-08	0.00883881	0.0178735	0.161195	0.001891	Posively-SDscore-related	12	113496126	DTX1	1stExon	shore	465	NM_004416
cg26870746	0.015244	6.5711e-08	0.0100708	0.0204171	0.308798	0.001891	Posively-SDscore-related	6	159463173	TAGAP	5'UTR	opensea	211	NM_054114
cg24955743	0.0231859	7.2864e-08	0.0152862	0.0310856	0.490356	0.001891	Posively-SDscore-related	1	2454705	PANK4	Body	shore	3329	NM_018216
cg00376553	0.0189758	7.50909e-08	0.012503	0.0254486	0.478829	0.001891	Posively-SDscore-related	7	100073281	TSC22D4	Body	shelf	3620	NM_030935
cg19266329	0.0123591	7.5464e-08	0.00814249	0.0165757	0.326403	0.001891	Posively-SDscore-related	1	145456128		IGR	opensea	14258	NM_032305
cg27592318	0.00740812	7.82671e-08	0.00487708	0.00993915	0.399226	0.001891	Posively-SDscore-related	9	100707064	HEMGN	1stExon	opensea	132	NM_018437
cg01471232	0.0225288	8.37278e-08	0.0148115	0.0302462	0.410206	0.00191055	Posively-SDscore-related	11	415430	SIGIRR	5'UTR	shore	-432	NM_021805
cg25773386	-0.010432	9.277e-08	-0.0140199	-0.00684418	-0.587713	0.00198636	Negatively-SDscore-related	3	51989369	GPR62	5'UTR	shore	40	NM_080865
cg21249754	0.0180617	9.67251e-08	0.0118396	0.0242837	0.433414	0.00198636	Posively-SDscore-related	12	7060206	PTPN6	TSS1500	opensea	-227	NM_002831
cg07996594	0.0126936	1.01559e-07	0.00831237	0.0170748	0.592536	0.00198636	Posively-SDscore-related	1	25257505	RUNX3	TSS1500	island	-736	NM_004350
cg25325512	0.0325387	1.13121e-07	0.02126	0.0438174	0.477089	0.00211195	Posively-SDscore-related	6	37142220	PIM1	3'UTR	shelf	4299	NM_002648
cg00602416	0.0243198	1.19741e-07	0.015871	0.0327687	0.542787	0.00213833	Posively-SDscore-related	10	21797819		IGR	island	-11607	NM_001010911
cg13121938	0.0117261	1.2879e-07	0.00764058	0.0158117	0.477421	0.00215585	Posively-SDscore-related	13	114871497	RASA3	Body	shore	26597	NM_007368
cg17061183	0.0167949	1.40304e-07	0.0109232	0.0226665	0.435017	0.00215585	Posively-SDscore-related	13	114892556	RASA3	Body	opensea	5538	NM_007368
cg14777908	0.00823138	1.4115e-07	0.00535292	0.0111098	0.383619	0.00215585	Posively-SDscore-related	6	43939685		IGR	opensea	-28651	NM_153246
cg05546044	0.0127258	1.41717e-07	0.00827496	0.0171767	0.443583	0.00215585	Posively-SDscore-related	22	22222597	MAPK1	TSS1500	shore	-628	NM_002745
cg11708690	0.00972924	1.48082e-07	0.00632043	0.013138	0.448509	0.00217224	Posively-SDscore-related	2	239330202		IGR	opensea	-5423	NM_016114
cg01218206	0.0144823	1.91904e-07	0.00935456	0.0196099	0.204042	0.00268377	Posively-SDscore-related	11	116933977	SIK3	Body	opensea	35153	NM_025164
cg25317315	0.013287	1.96022e-07	0.00857842	0.0179956	0.543707	0.00268377	Posively-SDscore-related	1	144995101	PDE4DIP	TSS200	opensea	-20	NM_014644
cg20125920	0.0227601	2.2302e-07	0.0146517	0.0308686	0.552734	0.00295491	Posively-SDscore-related	10	21804624	C10orf140	Body	shore	9986	NM_207371
cg01949002	0.0140354	2.31775e-07	0.00902728	0.0190436	0.36901	0.00297494	Posively-SDscore-related	1	2203589	SKI	Body	opensea	43456	NM_003036
cg09121543	0.0168266	2.59139e-07	0.0107947	0.0228585	0.205603	0.00313051	Posively-SDscore-related	17	61774794	LIMD2	3'UTR	shelf	2724	NM_030576
cg10227678	-0.0108519	2.67402e-07	-0.0147472	-0.0069567	0.118857	0.00313804	Negatively-SDscore-related	16	54096340	FTO	Body	opensea	23036	NR_103838
cg06329392	0.0133032	2.78518e-07	0.00851997	0.0180864	0.282811	0.00316801	Posively-SDscore-related	13	40762435		IGR	opensea	6490	NR_046870
cg04608933	0.0103318	2.85382e-07	0.00661317	0.0140504	0.310351	0.00316801	Posively-SDscore-related	11	2554801	KCNQ1	Body	shore	72118	NM_000218
cg07185119	0.00913315	3.05728e-07	0.00583644	0.0124299	0.415931	0.00330455	Posively-SDscore-related	2	31459843	EHD3	Body	shelf	2964	NM_014600
cg01340991	0.0103062	3.26509e-07	0.00657574	0.0140366	0.431246	0.00335676	Posively-SDscore-related	6	33397233	SYNGAP1	Body	shore	-8874	NR_049800
cg02896872	0.0145473	3.26903e-07	0.00928147	0.0198132	0.0680867	0.00335676	Posively-SDscore-related	1	226887044	ITPKB	Body	shelf	-24276	NR_103784
cg10965178	0.0107563	3.84471e-07	0.00683589	0.0146768	0.133914	0.00364784	Posively-SDscore-related	1	43766752	TIE1	1stExon	shelf	187	NM_005424
cg26947831	0.010613	3.8511e-07	0.00674453	0.0144815	0.132928	0.00364784	Posively-SDscore-related	16	86018811		IGR	opensea	66859	NR_106832
cg16356456	-0.0193338	3.88588e-07	-0.0263838	-0.0122839	-0.36805	0.00364784	Negatively-SDscore-related	7	73720870	CLIP2	5'UTR	island	17066	NM_003388
cg22093121	0.019294	3.94847e-07	0.0122537	0.0263342	0.0706594	0.00364784	Posively-SDscore-related	17	67057211	ABCA9	TSS200	opensea	-76	NM_080283
cg00233028	0.0164342	3.99656e-07	0.0104344	0.022434	0.166819	0.00364784	Posively-SDscore-related	11	44642914		IGR	opensea	55774	NM_002231
cg23062810	-0.0195271	4.44165e-07	-0.0266884	-0.0123658	-0.345423	0.00396596	Negatively-SDscore-related	7	73720808	CLIP2	5'UTR	island	17004	NM_003388
cg02964434	0.0131511	4.73976e-07	0.00831458	0.0179876	0.252558	0.00411263	Posively-SDscore-related	15	31617537		IGR	shore	-1545	NM_015995
cg22778014	0.0131389	4.80617e-07	0.00830396	0.0179738	0.517641	0.00411263	Posively-SDscore-related	4	109811985	COL25A1	Body	opensea	-127751	NM_031279
cg17232357	0.0107915	5.13097e-07	0.0068091	0.0147738	0.357534	0.00413559	Posively-SDscore-related	15	67012832	SMAD6	Body	opensea	11903	NM_005585
cg08200851	0.0088938	5.13506e-07	0.00561161	0.012176	0.315508	0.00413559	Posively-SDscore-related	6	5472095	FARS2	Body	opensea	210512	NM_006567
cg07680505	0.0184704	5.31217e-07	0.011644	0.0252969	0.0820826	0.00417943	Posively-SDscore-related	22	50223663		IGR	shelf	-5212	NM_014577
cg09504873	0.0132103	5.52837e-07	0.00831946	0.0181011	-0.0333122	0.00417943	Posively-SDscore-related	16	66774626	DYNC1LI2	Body	opensea	10898	NM_006141
cg05135499	0.0262307	5.65307e-07	0.0165099	0.0359515	0.525321	0.00417943	Posively-SDscore-related	10	21798698		IGR	island	-12486	NM_001010911
cg20363347	0.0117494	5.80015e-07	0.00739032	0.0161085	-0.0470116	0.00417943	Posively-SDscore-related	11	69061473	MYEOV	TSS200	opensea	-131	NM_138768
cg07507418	0.0112279	5.90178e-07	0.0070591	0.0153967	0.293525	0.00417943	Posively-SDscore-related	6	42372284	TRERF1	5'UTR	opensea	47504	NM_018415
cg00396427	0.00867978	6.24855e-07	0.005449	0.0119106	-0.0322312	0.00435	Posively-SDscore-related	16	25023604	ARHGAP17	Body	shelf	3094	NM_018054
cg14331899	0.00794378	6.52235e-07	0.00498137	0.0109062	0.0103075	0.00437624	Posively-SDscore-related	11	61125360	CYBASC3	TSS1500	shelf	-1000	NM_153611
cg14004678	-0.0178488	6.60589e-07	-0.0245088	-0.0111889	-0.164716	0.00437624	Negatively-SDscore-related	17	77001516	CANT1	5'UTR	opensea	4382	NM_138793
cg01453814	0.00969285	6.73016e-07	0.00607316	0.0133125	0.160276	0.00438779	Posively-SDscore-related	19	49828641	SLC6A16	TSS200	island	-168	NM_014037
cg02742418	0.0122885	6.84897e-07	0.00769596	0.0168811	0.0582762	0.00439548	Posively-SDscore-related	12	129280388	SLC15A4	Body	island	28152	NM_145648
cg03605542	0.01078	6.9731e-07	0.00674802	0.014812	0.0656999	0.0044063	Posively-SDscore-related	5	59929339	DEPDC1B	Body	opensea	66653	NM_018369
cg05205842	0.0167291	7.65132e-07	0.0104462	0.0230121	0.429314	0.00476022	Posively-SDscore-related	4	38673130	KLF3	5'UTR	opensea	-6882	NM_024614
cg02532700	0.0171599	7.88087e-07	0.0107067	0.0236131	-0.083029	0.00476022	Posively-SDscore-related	22	37257404	NCF4	Body	opensea	375	NM_000631
cg10495683	0.0185272	8.41318e-07	0.0115394	0.025515	-0.0289878	0.0050081	Posively-SDscore-related	1	94054019	BCAR3	Body	opensea	-3505	NR_034091
cg21144009	0.00600336	8.54521e-07	0.00373751	0.00826921	0.428634	0.00501402	Posively-SDscore-related	1	208281523	PLXNA2	Body	opensea	136141	NM_025179
cg20197123	0.00652979	9.68971e-07	0.00405125	0.00900833	0.471463	0.00534259	Posively-SDscore-related	10	125923337		IGR	opensea	-70215	NM_014863
cg05094429	0.0164806	9.8381e-07	0.0102207	0.0227405	0.277234	0.00534259	Posively-SDscore-related	6	167536184	CCR6	5'UTR	opensea	-56	NM_004367
cg12655542	-0.0120469	9.88562e-07	-0.0166238	-0.00747006	-0.505358	0.00534259	Negatively-SDscore-related	2	20357306		IGR	opensea	67620	NM_002997
cg15031685	-0.0155549	1.02598e-06	-0.0214744	-0.0096353	-0.489669	0.00540262	Negatively-SDscore-related	7	128494060	FLNC	Body	island	-8796	NM_004231
cg06567596	0.00826637	1.07178e-06	0.00511426	0.0114185	0.239209	0.00552416	Posively-SDscore-related	7	97832830	LMTK2	Body	shore	-8735	NM_177455
cg11291773	0.00736642	1.17616e-06	0.00454552	0.0101873	0.343009	0.00596407	Posively-SDscore-related	3	170487718		IGR	opensea	100326	NM_001099645
cg07441944	0.00912466	1.2529e-06	0.00562029	0.012629	-0.0232782	0.00599075	Posively-SDscore-related	11	44623459	CD82	Body	opensea	36319	NM_002231
cg08732950	-0.0154949	1.25883e-06	-0.021447	-0.00954268	-0.385948	0.00599075	Negatively-SDscore-related	16	89023389	CBFA2T3	Body	opensea	-15782	NM_005187
cg23122899	0.00911181	1.2653e-06	0.00561078	0.0126128	-0.115266	0.00599075	Posively-SDscore-related	7	5269290	WIPI2	Body	shore	15391	NM_015610
cg17588003	0.0129036	1.26893e-06	0.00794499	0.0178622	-0.186472	0.00599075	Posively-SDscore-related	17	5138696	C17orf87	TSS1500	opensea	-542	NM_207103
cg05034603	0.00829434	1.33467e-06	0.00509955	0.0114891	0.536484	0.00616624	Posively-SDscore-related	1	43396871	SLC2A1	Body	opensea	-27848	NR_033967
cg26204079	0.017129	1.3985e-06	0.010517	0.0237411	0.531758	0.00638238	Posively-SDscore-related	2	234262348	DGKD	TSS1500	opensea	-804	NM_003648
cg19629631	0.00988587	1.41751e-06	0.0060674	0.0137043	0.486426	0.00639805	Posively-SDscore-related	7	2060116	MAD1L1	Body	island	-176228	NR_039799
cg03731202	-0.00605657	1.55502e-06	-0.00840607	-0.00370707	-0.268257	0.00669849	Negatively-SDscore-related	1	36574795		IGR	opensea	15889	NM_005202
cg03169242	0.00757959	1.56768e-06	0.00463816	0.010521	0.327623	0.00669849	Posively-SDscore-related	11	9638619		IGR	shelf	42386	NM_003390
cg00041047	0.0110978	1.57579e-06	0.00679001	0.0154056	0.162664	0.00669849	Posively-SDscore-related	19	49828629	SLC6A16	TSS200	island	-156	NM_014037
cg19744173	-0.0120997	1.58193e-06	-0.0167972	-0.00740212	-0.290121	0.00669849	Negatively-SDscore-related	2	112913178	FBLN7	Body	shelf	17217	NM_153214
cg01843999	0.0103919	1.651e-06	0.00634926	0.0144345	0.042268	0.00684974	Posively-SDscore-related	5	137438732		IGR	opensea	19152	NM_031933
cg21564495	-0.015928	1.83802e-06	-0.0221557	-0.00970033	-0.150534	0.00715804	Negatively-SDscore-related	22	49023277	FAM19A5	Body	shelf	51160	NM_015381
cg07340025	-0.0210521	1.85063e-06	-0.0292859	-0.0128183	-0.450702	0.00715804	Negatively-SDscore-related	5	14926200		IGR	opensea	-54314	NM_054027
cg03722295	0.0184074	1.86473e-06	0.0112054	0.0256094	0.104522	0.00715804	Posively-SDscore-related	19	10519375		IGR	shelf	-5105	NM_007065
cg11328127	0.0197586	1.99178e-06	0.0120037	0.0275136	0.348115	0.00737021	Posively-SDscore-related	11	415441	SIGIRR	5'UTR	shore	-443	NM_021805
cg10868668	0.0103989	2.03562e-06	0.00631327	0.0144846	0.488968	0.00743019	Posively-SDscore-related	4	38606942		IGR	opensea	-58847	NM_016531
cg19791727	0.0198231	2.08156e-06	0.0120265	0.0276198	0.50883	0.00743453	Posively-SDscore-related	10	21798015		IGR	island	-11803	NM_001010911
cg21711214	0.0176492	2.14843e-06	0.0106971	0.0246014	0.335036	0.00760266	Posively-SDscore-related	22	26875806	HPS4	TSS1500	shelf	-160	NM_022081
cg07815836	-0.015283	2.16566e-06	-0.0213054	-0.00926065	-0.29367	0.00760266	Negatively-SDscore-related	19	58715351	ZNF274	Body	island	20996	NM_016324
cg07813265	0.012722	2.2496e-06	0.00769965	0.0177443	0.385497	0.0078304	Posively-SDscore-related	1	100820528	CDC14A	Body	shore	2506	NM_003672
cg14412134	0.0182902	2.6369e-06	0.0110141	0.0255663	0.341039	0.00852808	Posively-SDscore-related	14	64912417	MTHFD1	Body	opensea	15021	NR_106755
cg24032056	0.00766853	2.78712e-06	0.00460962	0.0107274	0.448177	0.00883684	Posively-SDscore-related	12	75961704		IGR	opensea	-56287	NM_007043
cg01959287	0.00747231	2.79351e-06	0.00449134	0.0104533	-0.0331035	0.00883684	Posively-SDscore-related	15	83515335		IGR	opensea	36956	NM_001080435
cg00345025	-0.010594	2.79691e-06	-0.0148206	-0.00636742	-0.217431	0.00883684	Negatively-SDscore-related	8	743875		IGR	shore	56271	NR_073397
cg01861509	0.0136467	2.87141e-06	0.0081952	0.0190981	0.291037	0.00900297	Posively-SDscore-related	10	73849626	SPOCK2	TSS1500	shore	-837	NM_014767
cg21542842	-0.00898173	2.99022e-06	-0.0125768	-0.00538664	-0.378704	0.0090977	Negatively-SDscore-related	4	77899442	SEPT11	Body	opensea	28548	NM_018243
cg21585138	0.00423754	3.33309e-06	0.0025323	0.00594278	0.465094	0.00970935	Posively-SDscore-related	3	50645106	CISH	Body	shelf	4155	NM_013324
cg15085883	0.0220025	3.39837e-06	0.0131399	0.0308652	0.0585162	0.00982979	Posively-SDscore-related	12	68848994		IGR	opensea	-3731	NR_120458
cg02944312	0.0116331	3.69635e-06	0.00692769	0.0163386	0.44832	0.0103588	Posively-SDscore-related	7	3207719		IGR	opensea	-124141	NM_032415
cg11284582	0.0109558	4.25663e-06	0.00649286	0.0154187	0.243824	0.0113549	Posively-SDscore-related	20	62270540		IGR	shore	-12160	NM_012384
cg00554993	0.0153637	4.35717e-06	0.00909784	0.0216296	-0.105243	0.0114721	Posively-SDscore-related	14	23588616	CEBPE	TSS200	opensea	203	NM_001805
cg21808406	0.0110467	5.0493e-06	0.00650759	0.0155858	-0.017363	0.0124935	Posively-SDscore-related	17	7482475	CD68	TSS1500	shelf	-329	NM_001251
cg24110396	0.0107599	5.17425e-06	0.00633311	0.0151867	-0.0664059	0.0126167	Posively-SDscore-related	10	35589246	CCNY	5'UTR	opensea	-36555	NM_145012
cg03795847	-0.0114017	5.31412e-06	-0.016099	-0.00670447	-0.314244	0.0126167	Negatively-SDscore-related	3	44596512	ZNF167	TSS200	shore	-154	NM_018651
cg02007288	0.00852273	5.37708e-06	0.00500943	0.012036	-0.187069	0.0126928	Posively-SDscore-related	8	30513708	GTF2E2	5'UTR	shore	2029	NM_002095
cg18866212	0.0109633	5.42338e-06	0.00644196	0.0154847	0.323944	0.012729	Posively-SDscore-related	2	167698517		IGR	opensea	-46479	NM_152381
cg04458969	-0.00943176	5.69537e-06	-0.0133313	-0.00553221	0.0039108	0.0130687	Negatively-SDscore-related	2	183733105		IGR	shore	-1608	NM_001463
cg24422489	0.00983683	5.79721e-06	0.00576608	0.0139076	0.0915002	0.0131553	Posively-SDscore-related	1	161474976	FCGR2A	TSS1500	opensea	-228	NM_021642
cg23925201	0.00828242	5.88955e-06	0.00485213	0.0117127	0.339631	0.0132397	Posively-SDscore-related	2	130001008		IGR	opensea	30455	NM_001033657
cg04630823	-0.00932381	5.98864e-06	-0.0131887	-0.00545887	0.0774158	0.0133682	Negatively-SDscore-related	22	45575276	NUP50	Body	opensea	14725	NM_007172
cg21932672	0.00735214	6.29331e-06	0.00429665	0.0104076	0.423537	0.0138229	Posively-SDscore-related	1	95584445	TMEM56	5'UTR	shore	967	NM_001199691
cg04400455	0.00311611	6.3626e-06	0.00182034	0.00441187	0.31596	0.0139008	Posively-SDscore-related	16	66295788		IGR	opensea	-104736	NM_001795
cg13206220	0.0143708	6.71094e-06	0.00837839	0.0203633	0.44894	0.0142076	Posively-SDscore-related	15	93606698	RGMA	Body	shelf	9690	NM_020211
cg01049678	0.0106733	7.06955e-06	0.00621055	0.0151361	0.0435446	0.0146652	Posively-SDscore-related	7	150147536	GIMAP8	TSS1500	opensea	-425	NM_175571
cg16727774	0.00947039	7.19616e-06	0.0055069	0.0134339	0.176413	0.0148528	Posively-SDscore-related	16	87958281	CA5A	Body	opensea	11830	NM_001739
cg17855595	-0.00828431	7.39193e-06	-0.0117563	-0.00481231	0.0159011	0.0151051	Negatively-SDscore-related	1	249148077	ZNF692	Body	opensea	5047	NM_017865
cg16704246	0.0110434	7.55879e-06	0.00640961	0.0156772	0.546033	0.0152066	Posively-SDscore-related	10	112594670	RBM20	Body	opensea	35991	NR_026932
cg27333706	-0.0110766	8.03723e-06	-0.0157395	-0.00641376	-0.141428	0.0157951	Negatively-SDscore-related	1	209602002	LOC642587	TSS200	opensea	-165	NM_001104548
cg11134246	-0.00934387	9.21503e-06	-0.0133061	-0.00538165	-0.0820287	0.0170404	Negatively-SDscore-related	1	44458001	CCDC24	Body	shore	722	NM_152499
cg15497761	-0.0183383	1.02693e-05	-0.02616	-0.0105165	-0.368177	0.018419	Negatively-SDscore-related	1	155147397	TRIM46	Body	island	168	NM_025058
cg26266618	-0.010016	1.04245e-05	-0.0142916	-0.00574044	-0.5662	0.0186161	Negatively-SDscore-related	1	208085043	CD34	TSS1500	shore	-361	NM_001773
cg18520925	0.00562328	1.08676e-05	0.00321742	0.00802914	0.389235	0.0186765	Posively-SDscore-related	6	36305155	C6orf222	TSS1500	opensea	-494	NM_001010903
cg08239893	0.00692908	1.20214e-05	0.00394816	0.00990999	0.466167	0.0197791	Posively-SDscore-related	2	52221668		IGR	opensea	-961995	NM_004801
cg13793580	0.00363986	1.21838e-05	0.00207282	0.0052069	0.419015	0.0198584	Posively-SDscore-related	3	169540297	LRRIQ4	1stExon	opensea	588	NM_001080460
cg18515031	0.0107639	1.43194e-05	0.00608821	0.0154395	0.326009	0.0217832	Posively-SDscore-related	10	73988469	C10orf104	Body	opensea	-11578	NM_015947
cg16113793	-0.00560909	1.44928e-05	-0.00804723	-0.00317095	-0.354491	0.0218047	Negatively-SDscore-related	18	21451607	LAMA3	TSS1500	opensea	-1376	NM_000227
cg03309308	-0.0086816	1.48446e-05	-0.0124603	-0.00490286	-0.00838966	0.0221604	Negatively-SDscore-related	16	68525329		IGR	opensea	-42921	NM_018667
cg06114987	0.0127549	1.51109e-05	0.00719772	0.0183121	0.532628	0.0221604	Posively-SDscore-related	16	86611714	FOXL1	TSS1500	shore	-400	NM_005250
cg09282258	-0.00142392	1.52687e-05	-0.00204467	-0.000803169	-0.375716	0.0221604	Negatively-SDscore-related	7	29603407	PRR15	TSS200	shore	-19	NM_175887
cg26959945	0.0115842	1.534e-05	0.00653278	0.0166355	-0.240048	0.0221854	Posively-SDscore-related	7	20233217	MACC1	5'UTR	opensea	23795	NM_182762
cg13394182	-0.0056647	1.55817e-05	-0.008137	-0.00319239	-0.518144	0.022259	Negatively-SDscore-related	8	144403454	TOP1MT	Body	island	13606	NM_052963
cg06237487	0.0110319	1.71953e-05	0.0061903	0.0158735	0.208065	0.0236212	Posively-SDscore-related	19	49828667	SLC6A16	TSS200	island	-194	NM_014037
cg17277939	0.013167	1.98248e-05	0.00734136	0.0189927	0.322735	0.0254604	Posively-SDscore-related	12	70093008	BEST3	1stExon	opensea	187	NM_032735
cg04055490	0.0106009	2.18239e-05	0.00588459	0.0153173	0.530524	0.0266473	Posively-SDscore-related	17	8059012		IGR	shore	-3260	NM_002616
cg18173184	0.0124067	2.19933e-05	0.00688453	0.0179289	-0.172404	0.0266473	Posively-SDscore-related	12	6718378		IGR	shore	-1780	NM_001273
cg01445100	-0.00757059	2.26721e-05	-0.0109462	-0.00419499	-0.0752413	0.0270705	Negatively-SDscore-related	16	88103339	BANP	Body	shore	31251	NR_120310
cg26257814	-0.00554012	2.33485e-05	-0.00801459	-0.00306565	-0.322546	0.0274404	Negatively-SDscore-related	19	50553708	FLJ26850	TSS1500	shore	-228	NM_001001687
cg09866743	-0.0150678	2.6502e-05	-0.0218478	-0.00828773	-0.374003	0.0288734	Negatively-SDscore-related	3	35706038	ARPP-21	5'UTR	opensea	-15074	NM_016300
cg13586051	-0.00933869	3.04582e-05	-0.0135756	-0.00510176	-0.509821	0.031512	Negatively-SDscore-related	3	58200471	DNASE1L3	TSS200	opensea	-3742	NM_004944
cg12126344	0.00448857	3.12241e-05	0.0024491	0.00652804	0.190855	0.0318585	Posively-SDscore-related	1	12207564		IGR	opensea	-19435	NR_107000
cg17461600	0.020088	3.13186e-05	0.010959	0.029217	0.463731	0.0318585	Posively-SDscore-related	1	57983368	DAB1	5'UTR	opensea	-342846	NR_104362
cg14676702	-0.0138426	3.66485e-05	-0.0201933	-0.00749194	-0.337911	0.0339027	Negatively-SDscore-related	2	170550423	C2orf77	Body	shore	507	NM_001085447
cg21869586	-0.00293313	3.70363e-05	-0.00427965	-0.00158662	-0.394887	0.0340316	Negatively-SDscore-related	5	3197992		IGR	opensea	20044	NR_104617
cg27064845	-0.00568786	3.78538e-05	-0.00830246	-0.00307325	0.0287931	0.034322	Negatively-SDscore-related	19	48252623	GLTSCR2	Body	shelf	3831	NM_015710
cg07627628	0.00678253	4.14962e-05	0.00364715	0.00991792	0.159331	0.0364907	Posively-SDscore-related	19	10254526	DNMT1	Body	shore	-23928	NM_003755
cg07904073	0.0198581	4.23889e-05	0.0106662	0.02905	-0.00632164	0.0369652	Posively-SDscore-related	10	74017122		IGR	shelf	-16554	NM_019058
cg23822276	0.00261331	4.55075e-05	0.00139834	0.00382827	0.396901	0.0378869	Posively-SDscore-related	8	12802825	C8orf79	TSS1500	opensea	-357	NM_020844
cg25683811	-0.0111506	5.52951e-05	-0.0163983	-0.00590287	-0.189082	0.0407304	Negatively-SDscore-related	6	170397069		IGR	opensea	174587	NR_002787
cg27519828	-0.00664775	7.75884e-05	-0.00984531	-0.0034502	-0.081068	0.0491794	Negatively-SDscore-related	16	85394177		IGR	island	-54247	NR_049816

## Sheet: SupplementaryTable11_GA_Exp
Supplementary Table 11: Result of transcription association analysis on GA using 55 cord blood samples; GA-related transcripts (1,611 transcripts selected at the criteria of nominal-p <0.05)
probe	coe.GA	pval.GA	coe.95%CI_lo.GA	coe.95%CI_hi.GA	CorrelationCoefficient.GA	fdr.GA	Gene_Agilent	Chr	Start	End	RefSeqAccession
A_24_P291426	0.0060131	0.00566847	0.00185151	0.0101747	0.403297	0.0691786	REV1	chr2	100018768	100019124	NM_016316
A_33_P3252394	-0.00739313	0.0206756	-0.0135978	-0.00118845	-0.572789	0.140682	GADD45G	chr9	92221400	92221459	NM_006705
A_23_P120812	-0.0123061	0.0076352	-0.021167	-0.00344519	-0.319876	0.081229	IGLL1	chr22	23917163	23917222	NM_020070
A_24_P76879	0.00376959	0.0156207	0.00075092	0.00678826	0.255959	0.121006	TSPYL1	chr6	116598096	116598155	NM_003309
A_23_P118246	-0.0135163	0.0135371	-0.0240972	-0.0029354	-0.487657	0.111582	GINS2	chr16	85711654	85711713	NM_016095
A_23_P98350	0.00510106	0.0335126	0.000417578	0.00978454	0.51795	0.184708	BIRC3	chr11	102208356	102208415	NM_001165
A_23_P101960	0.00548223	0.00163557	0.00219626	0.0087682	0.475029	0.035396	ZFP36L2	chr2	43451156	43451215	NM_006887
A_33_P3397418	0.00270463	0.0254501	0.000348951	0.00506031	0.465438	0.157598	ZC3HAV1	chr7	138728351	138728410	NM_020119
A_23_P126416	-0.0175178	0.00241652	-0.0284677	-0.00656794	-0.522707	0.0435533	TIE1	chr1	43788328	43788387	NM_005424
A_23_P388993	-0.0181968	0.00959239	-0.0317259	-0.00466772	-0.44334	0.0914441	ZC3H12C	chr11	110042213	110042272	NM_033390
A_32_P210252	0.00141467	0.0291401	0.000150826	0.00267851	0.393666	0.170694	RPL22	chr1	6246356	6246415	NM_000983
A_23_P149200	-0.0191442	3.28405e-05	-0.027452	-0.0108365	-0.681853	0.00350727	CDC20	chr1	43826537	43826596	NM_001255
A_23_P314584	-0.00375262	0.0159817	-0.00676884	-0.00073641	-0.255421	0.122324	MAPKAPK3	chr3	50686364	50686423	NM_004635
A_23_P112950	0.0047453	0.0411411	0.000200009	0.00929058	0.335941	0.206492	ATF7IP	chr12	14650947	14651006	NM_018179
A_23_P157007	0.0169555	0.0143723	0.00355702	0.0303539	0.583167	0.116129	TMEM176B	chr7	150489149	150489208	NM_014020
A_33_P3320152	-0.00423212	0.0010631	-0.00666076	-0.00180349	-0.226905	0.0275845	SNRPE	chr1	203839049	203839108	NM_003094
A_32_P104746	0.0173605	9.06746e-05	0.00926869	0.0254524	0.537793	0.00631622	ZFYVE28	chr4	2271460	2271519	NM_020972
A_23_P107116	0.0184211	3.31341e-10	0.0138672	0.0229751	0.671856	1.22083e-06	RNF112	chr17	19320489	19320548	NM_007148
A_23_P13899	-0.0028582	0.00951383	-0.00498073	-0.000735678	-0.48987	0.0912857	GAPDH	chr12	6646918	6646977	NM_002046
A_19_P00318189	0.00699218	0.00248557	0.00260786	0.0113765	0.491741	0.0439237	LOC401320	chr7	30601442	30601501	NR_038889
A_33_P3319126	0.0131515	0.0453208	0.000286966	0.0260161	-0.0548273	0.215697	CR1L	chr1	207874903	207874962	NM_175710
A_23_P122815	-0.00857075	0.000446798	-0.0131102	-0.00403131	-0.560903	0.016456	CALU	chr7	128410369	128410428	NM_001219
A_23_P315122	-0.00725829	0.0156253	-0.013071	-0.00144561	-0.241366	0.121006	EMX1	chr2	73161417	73161476	NM_004097
A_23_P143374	0.0178759	0.00128498	0.00742284	0.028329	0.515143	0.0308437	NINL	chr20	25433484	25433543	NM_025176
A_32_P48825	0.018172	0.00124911	0.00757596	0.028768	0.463483	0.0305803	KRT72	chr12	52979571	52979630	NM_080747
A_33_P3339212	-0.0222551	0.00629756	-0.0378704	-0.00663983	-0.486345	0.0721722	TRIP13	chr5	918002	918061	NM_004237
A_22_P00016869	0.00508448	0.0274903	0.00059203	0.00957693	0.290016	0.165639	LOC101927550	chr7	98630603	98630662	NR_110102
A_23_P46429	-0.0447229	0.022757	-0.082895	-0.00655081	-0.492202	0.148069	CYR61	chr1	86048953	86049012	NM_001554
A_33_P3364811	0.00535764	0.0084354	0.0014463	0.00926898	0.417946	0.0858616	PTPRC	chr1	198676021	198676080	NM_002838
A_22_P00003103	-0.01224	0.00942064	-0.0213167	-0.0031633	0.00306316	0.0912829	LOC158435	chr9	98862571	98862630	NR_033838
A_23_P10385	-0.0138022	0.00613803	-0.0234539	-0.0041505	-0.565231	0.0714552	DTL	chr1	212277852	212277911	NM_016448
A_23_P25706	0.0119914	0.0147502	0.00247655	0.0215062	0.549396	0.117254	CLMN	chr14	95660250	95660925	NM_024734
A_23_P361940	-0.00871996	0.0259694	-0.0163432	-0.0010967	-0.169894	0.159341	CD84	chr1	160516573	160516632	NM_003874
A_23_P57306	-0.0079588	0.0093441	-0.0138538	-0.00206376	-0.49708	0.0912829	CHAF1B	chr21	37788958	37789017	NM_005441
A_33_P3301410	-0.00421696	0.0374422	-0.00817698	-0.000256938	-0.494845	0.19596	EXOSC4	chr8	145135432	145135491	NM_019037
A_24_P45005	0.00371396	0.00837822	0.00100516	0.00642275	0.30489	0.0858616	NPEPL1	chr20	57290406	57290465	NM_024663
A_23_P218706	0.00749068	0.0489633	3.5639e-05	0.0149457	0.430211	0.225507	ZNF343	chr20	2462848	2462907	NM_024325
A_23_P102117	0.0186653	0.00143629	0.0076267	0.029704	0.463508	0.0322683	WNT10A	chr2	219758393	219758452	NM_025216
A_23_P29124	-0.0208189	0.00307831	-0.0341934	-0.00744436	-0.290576	0.0494206	GP1BB	chr22	19712183	19712242	NM_000407
A_23_P253524	-0.00929177	0.0376515	-0.0180275	-0.000556059	-0.532435	0.196345	CENPE	chr4	104027339	104027398	NM_001813
A_23_P163992	-0.00753245	0.00433725	-0.0125729	-0.00249196	-0.238062	0.0596291	GRB7	chr17	37902381	37902440	NM_005310
A_23_P161076	0.00535671	0.0116562	0.00125826	0.00945515	0.468051	0.101891	CD2	chr1	117311778	117311837	NM_001767
A_24_P226069	0.0132802	0.000710546	0.0059463	0.020614	0.334008	0.0218167	FGFBP2	chr4	15964233	15964292	NM_031950
A_21_P0014277	0.0182278	0.0240882	0.00251027	0.0339453	0.43393	0.152891	LOC100506606	chr12	29433385	29433444	NR_103860
A_23_P80032	-0.0197783	4.79527e-07	-0.0264944	-0.0130623	-0.739275	0.00029447	E2F1	chr20	32263989	32264048	NM_005225
A_21_P0000311	0.0147955	0.0316025	0.00136806	0.028223	0.149114	0.179552	SNORA14A	chr7	75573135	75573194	NR_002955
A_24_P76740	0.00643265	0.00160211	0.0025853	0.01028	0.585939	0.0350698	CC2D1B	chr1	52818477	52818536	NM_032449
A_33_P3257973	0.00396258	0.0217148	0.000608373	0.00731678	0.431915	0.144419	HELZ	chr17	65066612	65066671	NM_014877
A_23_P34744	0.00621099	0.0178627	0.00112657	0.0112954	0.168077	0.12943	CTSK	chr1	150768853	150768912	NM_000396
A_23_P132910	0.0118449	0.00120464	0.00496315	0.0187266	0.290935	0.0301938	RBM47	chr4	40426177	40426236	NM_019027
A_33_P3318509	0.0298965	0.000837916	0.0131292	0.0466638	0.176938	0.0237207	CLEC4E	chr12	8685932	8685991	NM_014358
A_23_P337262	0.043476	0.0217014	0.00667886	0.0802732	0.47561	0.144419	APCDD1	chr18	10488470	10488529	NM_153000
A_24_P396702	0.00761151	0.0208327	0.00121515	0.0140079	0.248001	0.141229	CD302	chr2	160625600	160625659	NM_014880
A_23_P323761	0.00819635	0.0081663	0.0022396	0.0141531	0.540926	0.084865	TRAF3IP3	chr1	209955498	209955557	NM_025228
A_23_P201022	-0.012375	0.0451129	-0.0244678	-0.000282294	-0.547019	0.215697	PKLR	chr1	155260094	155260153	NM_000298
A_23_P14072	-0.00596701	0.0218858	-0.0110249	-0.00090913	-0.312343	0.144921	KRT8	chr12	53291026	53291085	NM_002273
A_22_P00008943	-0.00433454	0.0300641	-0.00823027	-0.000438817	-0.200218	0.173759	KRT81	chr12	52679697	52679756	NM_002281
A_32_P415151	0.0154936	0.00452421	0.00507173	0.0259155	0.452909	0.0609833	WDR27	chr6	170033151	170034569	NM_182552
A_21_P0013976	0.015763	0.000189737	0.00798904	0.0235369	0.638063	0.00969676	LOC100130476	chr6	138187966	138188782	NR_049793
A_23_P317683	0.00502545	0.000361771	0.00241186	0.00763904	0.615507	0.0144102	TRAPPC10	chr21	45525688	45525747	NM_003274
A_33_P3404470	0.00642027	0.00104867	0.00274088	0.0100997	0.31326	0.0275004	UNC93B1	chr11	67758771	67758829	NM_030930
A_23_P121533	0.0142874	2.21233e-06	0.00902614	0.0195487	0.537146	0.000603801	SPON2	chr4	1160738	1160797	NM_012445
A_23_P27107	-0.0325377	0.0101136	-0.056915	-0.00816034	-0.275475	0.094456	TM4SF5	chr17	4686248	4686307	NM_003963
A_33_P3395743	-0.00474729	0.0174823	-0.00861959	-0.00087498	-0.380656	0.127552	VWA1	chr1	1376086	1376145	NM_022834
A_33_P3225690	0.0104136	5.18785e-05	0.00575054	0.0150767	0.172772	0.00477866	ZNF516	chr18	74072230	74072289	NM_014643
A_23_P420863	0.00949205	0.00788006	0.00262764	0.0163565	0.270616	0.0831922	NOD2	chr16	50766770	50766829	NM_022162
A_33_P3256793	-0.011538	0.0038798	-0.0191551	-0.00392091	-0.408052	0.05597	KIAA1324	chr1	109745792	109745851	NM_020775
A_33_P3242458	-0.00362802	0.0182618	-0.00660899	-0.000647053	-0.184613	0.131157	SLC41A3	chr3	125725829	125725888	NM_017836
A_24_P322353	-0.0063199	0.0469551	-0.0125507	-8.90815e-05	-0.415021	0.219551	PSTPIP2	chr18	43564358	43564417	NM_024430
A_23_P17706	0.00377416	0.00604078	0.00114045	0.00640787	0.1354	0.070996	IL17RA	chr22	17590940	17590999	NM_014339
A_23_P206806	0.00486042	0.049515	1.07926e-05	0.00971004	0.508604	0.226772	ITGAL	chr16	30533908	30533967	NM_002209
A_23_P253317	0.00944661	0.0068584	0.00274284	0.0161504	0.499256	0.0757714	GPR171	chr3	150916287	150916346	NM_013308
A_23_P111701	-0.0182364	0.0146455	-0.0326902	-0.00378271	-0.104602	0.117034	GNG11	chr7	93555764	93555823	NM_004126
A_23_P119923	0.00519105	0.00255841	0.00192559	0.00845652	0.4682	0.0447813	CNNM4	chr2	97477481	97477540	NM_020184
A_24_P63262	-0.00417279	0.0209226	-0.00768204	-0.000663546	-0.476361	0.141379	RPN1	chr3	128341133	128341192	NM_002950
A_32_P112493	-0.0178668	0.00988016	-0.0312074	-0.00452627	-0.4016	0.0932227	PKDCC	chr2	42285006	42285065	NM_138370
A_33_P3422133	0.00461002	0.0152266	0.00093348	0.00828656	0.285656	0.119367	ADAP1	chr7	937731	937790	NM_006869
A_33_P3363120	0.0146997	0.000111592	0.00774138	0.021658	0.470175	0.00727356	SCARNA10	chr12	6619658	6619717	NR_004387
A_23_P164057	-0.0115195	0.032761	-0.0220484	-0.000990643	-0.467761	0.182752	MFAP4	chr17	19286813	19286872	NM_002404
A_33_P3662553	-0.00254841	0.0485582	-0.00507992	-1.68917e-05	-0.230799	0.224765	YWHAQ	chr2	9725438	9727565	NM_006826
A_33_P3342528	-0.0195518	1.95742e-05	-0.0277521	-0.0113515	-0.475941	0.00244478	P2RY1	chr3	152554655	152554714	NM_002563
A_23_P157758	0.00709058	0.0131838	0.00156265	0.0126185	0.344259	0.109651	KIAA2026	chr9	5919822	5919881	NM_001017969
A_24_P96593	0.0108147	0.00331675	0.00380662	0.0178228	0.355132	0.0516348	EVI5	chr1	92974436	92974495	NM_005665
A_24_P226008	-0.00915417	0.000789163	-0.0142593	-0.00404906	-0.387566	0.0229523	MGLL	chr3	127411122	127413832	NM_007283
A_33_P3323928	0.00976401	0.00253144	0.00362917	0.0158989	0.308785	0.0444148	OLMALINC	chr10	102133690	102133749	NR_026762
A_23_P6771	-0.0243021	0.0325083	-0.0464803	-0.00212396	-0.192934	0.18217	LMCD1	chr3	8609688	8609747	NM_014583
A_24_P188377	0.00440587	0.0139865	0.000939183	0.00787255	-0.130799	0.113886	CD55	chr1	207510071	207510130	NM_000574
A_22_P00008037	-0.00879851	0.03524	-0.0169589	-0.000638094	-0.159018	0.189893	LINC01280	chr2	217455152	217455211	NR_110392
A_23_P120153	0.00642513	0.0304211	0.000637255	0.012213	0.117237	0.175042	RNF149	chr2	101893056	101893115	NM_173647
A_32_P175934	0.00410858	0.00540513	0.00128241	0.00693475	0.513265	0.0680862	CD48	chr1	160654682	160654741	NM_001778
A_23_P100654	0.0081677	2.4721e-05	0.0046896	0.0116458	0.574227	0.00284639	ZBTB4	chr17	7362946	7363005	NM_020899
A_23_P37484	0.00548058	0.00397104	0.0018523	0.00910885	0.0620076	0.0564915	CHSY1	chr15	101716063	101716122	NM_014918
A_22_P00011671	-0.0173296	0.00331515	-0.0285588	-0.0061004	-0.265855	0.0516348	LINC00271	chr6	135963355	135963414	NR_026805
A_23_P207037	0.0132799	0.00243328	0.00497263	0.0215871	0.271265	0.0436274	CD300A	chr17	72477870	72477929	NM_007261
A_24_P935103	0.045628	0.0252145	0.00595475	0.0853013	0.556735	0.15693	ADCY9	chr16	4012767	4012826	NM_001116
A_33_P3229467	0.0102954	0.0435957	0.000309952	0.0202808	0.394868	0.212878	STK17A	chr7	43666894	43666953	NM_004760
A_24_P751074	0.00694405	0.0117474	0.00162488	0.0122632	0.49159	0.102415	ETS1	chr11	128328656	128328679	NM_005238
A_23_P27947	-0.00361683	0.0425416	-0.0071062	-0.000127456	0.0944832	0.210536	PDCD2L	chr19	34912548	34916929	NM_032346
A_23_P121196	0.00476194	0.033696	0.000385044	0.00913884	0.252333	0.185229	TMEM43	chr3	14184283	14184342	NM_024334
A_33_P3375576	-0.01026	0.00185413	-0.0164914	-0.00402855	-0.578625	0.0381651	MAP7	chr6	136667036	136667095	NM_003980
A_23_P88522	-0.00420873	0.0115494	-0.00742441	-0.000993056	-0.383855	0.101439	NMB	chr15	85198402	85198461	NM_021077
A_32_P195401	0.00605548	0.0112307	0.00144812	0.0106628	0.539422	0.0997093	FAM117B	chr2	203634375	203634434	NM_173511
A_33_P3258091	0.00327559	0.0191833	0.000561713	0.00598947	0.333422	0.135534	RNPEP	chr1	201975125	201975184	NM_020216
A_24_P153568	0.0109649	0.00549321	0.00340685	0.018523	0.51121	0.0683775	MPEG1	chr11	58976439	58976498	NM_001039396
A_23_P106617	-0.0520095	6.77316e-05	-0.0757428	-0.0282762	-0.653379	0.00551637	WFDC1	chr16	84360556	84362981	NM_021197
A_23_P83498	-0.0406397	1.95873e-10	-0.0504877	-0.0307918	-0.862381	1.22083e-06	IGF2BP1	chr17	47132379	47132438	NM_006546
A_23_P117580	-0.0131815	0.0473815	-0.0262035	-0.000159481	-0.262915	0.220853	ENTPD5	chr14	74438582	74439616	NM_001249
A_33_P3229552	0.0145177	0.00351561	0.0050454	0.0239899	0.0526752	0.0531961	LRFN1	chr19	39797518	39797577	NM_020862
A_33_P3316313	0.00396934	0.033628	0.000322429	0.00761626	0.368078	0.185067	MTERF4	chr2	242035314	242035373	NM_182501
A_21_P0000213	0.00864602	0.00310568	0.00308594	0.0142061	0.256973	0.0496832	SNORD42B	chr17	27047575	27047634	NR_000013
A_33_P3353030	0.00685144	0.000277055	0.00336719	0.0103357	0.509063	0.0119393	UCN	chr2	27530265	27530324	NM_003353
A_33_P3353345	-0.0255281	0.00199109	-0.0411513	-0.00990498	-0.307709	0.0397624	SULT4A1	chr22	44220389	44220448	NM_014351
A_23_P149775	0.00648535	0.00436868	0.0021417	0.010829	0.476275	0.059838	ARHGAP12	chr10	32095305	32095364	NM_018287
A_23_P376488	-0.0137683	0.000253803	-0.0207197	-0.00681688	-0.625295	0.0114269	TNF	chr6	31545837	31545896	NM_000594
A_23_P364437	0.00716895	0.0328912	0.000611347	0.0137265	0.397731	0.183127	CDH23	chr10	73575277	73575336	NM_022124
A_23_P350107	0.00408438	0.0436791	0.000121315	0.00804744	0.519074	0.212878	TRIM56	chr7	100733350	100733409	NM_030961
A_33_P3359115	0.0037894	0.0160124	0.000742681	0.00683612	0.126381	0.122324	LMBRD1	chr6	70385779	70385838	NM_018368
A_33_P3269844	-0.00490593	0.0449894	-0.00969705	-0.000114804	-0.155604	0.215697	LRRC26	chr9	140063221	140063280	NM_001013653
A_32_P356316	0.00659143	0.0411639	0.000277075	0.0129058	0.401897	0.206492	HLA-DOA	chr6	32971970	32972029	NM_002119
A_24_P712562	0.0174773	0.0254749	0.0022522	0.0327024	0.494377	0.157619	C17orf67	chr17	54869505	54869564	NM_001085430
A_33_P3312182	-0.01465	0.010546	-0.0256933	-0.00360675	-0.419309	0.0957066	PROSER2	chr10	11912346	11912405	NM_153256
A_21_P0010507	0.0181695	0.00132124	0.00751489	0.028824	0.491809	0.031106	LOC100996583	chr1	2514849	2514908	NR_121638
A_23_P156667	0.011803	0.0115889	0.0027803	0.0208256	0.112739	0.101665	PPP1R10	chr6	30568288	30568347	NM_002714
A_23_P141974	-0.00435783	0.0171224	-0.00790024	-0.00081542	-0.27725	0.126375	TPM4	chr19	16212086	16212145	NM_003290
A_24_P557479	0.013948	0.0182166	0.00249237	0.0254035	0.531544	0.131092	XAF1	chr17	6678819	6678878	NM_017523
A_23_P85903	0.0260668	0.0325894	0.00226645	0.0498671	0.288365	0.182274	TLR5	chr1	223284067	223284126	NM_003268
A_22_P00011486	0.0163672	0.0392174	0.000848065	0.0318864	0.258936	0.201529	ITPKB-IT1	chr1	226844590	226844649	NR_103784
A_33_P3210583	0.0188031	0.0244664	0.00254359	0.0350625	0.499035	0.153965	AAK1	chr2	69702928	69702987	NM_014911
A_33_P3419460	0.0111114	0.0168201	0.00210559	0.0201172	0.440555	0.125151	VAPA	chr18	9959825	9959884	NM_003574
A_23_P256735	0.00387473	0.0427102	0.000133349	0.00761611	0.164379	0.210663	CPQ	chr8	98155350	98155409	NM_016134
A_23_P350886	0.00498823	0.0455496	0.000103414	0.00987305	0.394591	0.216133	GLTSCR1L	chr6	42835927	42835986	NM_015349
A_23_P106835	0.00706752	0.00507838	0.00224436	0.0118907	0.58162	0.065769	BBS2	chr16	56518633	56518692	NM_031885
A_24_P142095	0.00416332	0.00295045	0.00150173	0.00682491	0.610473	0.0482081	AKAP13	chr15	86292473	86292532	NM_006738
A_33_P3319905	0.0174877	0.00200169	0.00677917	0.0281963	0.211974	0.0398661	TREM1	chr6	41243533	41243592	NM_018643
A_23_P121926	-0.0692433	8.21783e-06	-0.096753	-0.0417336	-0.59006	0.00140831	SEPP1	chr5	42799904	42799939	NM_005410
A_23_P90612	-0.00519259	0.00902348	-0.00901962	-0.00136556	-0.467973	0.0896145	MCM6	chr2	136598217	136598276	NM_005915
A_32_P305888	-0.0435477	0.0181618	-0.0792957	-0.00779961	-0.0365351	0.130826	SH3TC2	chr5	148380968	148381027	NM_024577
A_33_P3243897	0.0109804	0.0351554	0.000801297	0.0211596	0.466728	0.189893	RPAP2	chr1	92853630	92853689	NM_024813
A_23_P123330	0.000904797	0.00325416	0.000319778	0.00148982	0.559665	0.0512392	RPL30	chr8	99054940	99054999	NM_000989
A_23_P24586	0.0107645	0.0350308	0.000792716	0.0207362	0.325886	0.189893	ACCS	chr11	44105056	44105115	NM_032592
A_33_P3431595	0.0548434	0.00176127	0.0217148	0.0879721	0.522279	0.0372823	C8orf31	chr8	144134801	144134860	NM_173687
A_23_P119611	0.0195779	0.00162986	0.00784746	0.0313083	0.34792	0.035396	FXYD7	chr19	35642187	35642357	NM_022006
A_23_P366394	0.0154598	0.000804896	0.00682214	0.0240975	0.240421	0.0232599	ZAK	chr2	174132653	174132712	NM_016653
A_23_P164912	0.00535586	0.0377822	0.000316896	0.0103948	0.458242	0.196345	LIN7B	chr19	49621654	49621713	NM_022165
A_33_P3419806	0.000762781	0.00952789	0.000196213	0.00132935	0.325581	0.0913017	RPS29	chr14	50052710	50053004	NM_001032
A_23_P410859	0.00728221	0.00198565	0.00282683	0.0117376	0.411358	0.0397616	ZSWIM6	chr5	60841208	60841267	NM_020928
A_23_P346421	0.0126067	0.0431465	0.000407031	0.0248064	0.373926	0.211682	ZNF532	chr18	56651684	56651743	NM_018181
A_23_P143173	-0.00517018	0.0460294	-0.0102449	-9.54237e-05	-0.0532689	0.217351	SLA2	chr20	35241738	35241797	NM_032214
A_33_P3302312	-0.00281118	0.04176	-0.00551249	-0.000109868	0.082535	0.208489	IER5L	chr9	131939773	131939832	NM_203434
A_33_P3419190	0.0263429	0.0463905	0.000441261	0.0522445	0.0945529	0.218296	AREG	chr4	75318293	75318352	NM_001657
A_23_P114826	-0.00257934	0.0246536	-0.00481285	-0.000345824	-0.429088	0.15449	MRPS15	chr1	36921894	36921953	NM_031280
A_23_P380010	0.0173736	0.0409164	0.000751708	0.0339956	0.453891	0.206233	STARD9	chr15	43012226	43012285	NM_020759
A_33_P3292844	-0.00506625	0.0165761	-0.00916261	-0.000969882	-0.192383	0.124055	NEUROG3	chr10	71331842	71331901	NM_020999
A_23_P250564	0.011811	0.0026805	0.00434221	0.0192798	0.464121	0.046252	PRKCE	chr2	46414736	46414795	NM_005400
A_33_P3406661	0.0102207	0.0300524	0.00103541	0.0194059	0.277442	0.173759	TMEM63C	chr14	77725778	77725837	NM_020431
A_23_P133133	0.0104723	0.00506123	0.00332863	0.017616	0.101198	0.065769	ALPK1	chr4	113362743	113362802	NM_025144
A_23_P374389	0.00633059	0.0127956	0.00141785	0.0112433	0.261637	0.107741	PWWP2B	chr10	134231014	134231073	NM_138499
A_32_P122226	0.0234837	0.0410732	0.000997742	0.0459697	0.401772	0.206492	AMDHD1	chr12	96362134	96362193	NM_152435
A_24_P4054	-0.0059687	0.00062339	-0.00922543	-0.00271196	-0.635724	0.0200341	TRIP6	chr7	100470307	100470366	NM_003302
A_33_P3386262	-0.0131842	0.00424576	-0.0219836	-0.00438473	-0.575872	0.0593532	CDT1	chr16	88875606	88875665	NM_030928
A_23_P204736	-0.0193138	0.00939137	-0.0336297	-0.00499783	-0.363731	0.0912829	GPD1	chr12	50504625	50504684	NM_005276
A_23_P309207	0.00511406	0.0321992	0.000455758	0.00977236	0.538639	0.181265	ZNF577	chr19	52375416	52375475	NM_032679
A_23_P66017	0.0123204	0.00142436	0.00504035	0.0196004	0.544811	0.0321472	PRRT2	chr16	29826939	29826998	NM_145239
A_23_P105044	-0.0042645	0.00367773	-0.00706185	-0.00146715	-0.438501	0.0548339	MRPL23	chr11	1974021	1974080	NM_021134
A_23_P6223	0.00584209	0.0114548	0.00138395	0.0103002	0.30698	0.101202	SCAF4	chr21	33044067	33044126	NM_020706
A_33_P3361746	0.00941956	0.00127377	0.00391626	0.0149229	0.566318	0.0307811	TRPS1	chr8	116424863	116424922	NM_014112
A_33_P3461633	-0.00547305	0.044717	-0.0108109	-0.000135209	-0.165326	0.215543	LOC284454	chr19	13945797	13945856	NR_036515
A_24_P107336	-0.0030182	0.012728	-0.00535852	-0.000677889	-0.0842259	0.107314	VPS26B	chr11	134117288	134117347	NM_052875
A_33_P3239512	0.0216947	0.0116243	0.00510281	0.0382867	0.45802	0.101733	ZNF836	chr19	52659127	52659186	NM_001102657
A_33_P3369461	0.0131897	0.00299621	0.00474267	0.0216367	0.564065	0.0485254	AMIGO1	chr1	110049690	110049749	NM_020703
A_33_P3323384	0.013459	0.0270524	0.00160293	0.0253151	0.106977	0.164073	RRM2B	chr8	103219914	103219973	NM_015713
A_33_P3358923	0.0155449	0.00892601	0.00410566	0.0269841	0.527296	0.089248	BTLA	chr3	112182938	112182997	NM_181780
A_23_P904	0.00660709	0.0403086	0.000305946	0.0129082	0.40801	0.205002	BEND5	chr1	49193667	49201921	NM_024603
A_33_P3214625	0.0130002	0.049688	1.85568e-05	0.0259818	0.464734	0.227141	INPP4B	chr4	142949208	142949267	NM_003866
A_24_P943393	0.00860062	0.0173188	0.00159612	0.0156051	0.518719	0.126775	AHNAK	chr11	62283400	62283459	NM_001620
A_24_P268729	0.0311797	0.0218653	0.00475488	0.0576045	0.382319	0.144921	HEMK1	chr3	50621340	50621399	NM_016173
A_21_P0000266	0.00660038	0.0376942	0.000393536	0.0128072	0.400455	0.196345	SNORA72	chr8	99054314	99054373	NR_002581
A_23_P161156	0.00918249	0.000208994	0.00461882	0.0137461	0.235419	0.0101321	ZNF438	chr10	31133770	31133829	NM_182755
A_24_P227091	-0.011879	0.0250675	-0.0221967	-0.00156135	-0.486212	0.156544	KIF11	chr10	94414627	94414686	NM_004523
A_33_P3272395	0.011827	0.0228947	0.0017215	0.0219324	0.0478646	0.148452	RAB19	chr7	140107587	140107646	NM_001008749
A_33_P3375934	0.0142812	0.00142401	0.00584275	0.0227197	0.161666	0.0321472	NAMPT	chr7	105888793	105888852	NM_005746
A_24_P22488	0.00396336	0.0463337	6.74508e-05	0.00785928	0.212931	0.218175	AXIN1	chr16	338204	339454	NM_003502
A_23_P325438	0.0059041	0.0213378	0.000921787	0.0108864	-0.0126791	0.143065	XPO6	chr16	28113258	28115917	NM_015171
A_23_P120062	0.0044524	0.0209103	0.00070839	0.00819642	0.436712	0.141379	GCFC2	chr2	75891547	75891606	NM_003203
A_22_P00022810	-0.00889507	0.010702	-0.0156147	-0.00217541	-0.33771	0.0967645	POFUT1	chr20	30824312	30824371	NM_015352
A_33_P3265920	0.0066676	0.00247572	0.00248865	0.0108465	0.407166	0.0439237	PTPN4	chr2	120734977	120735036	NM_002830
A_33_P3405500	-0.00846491	0.0131406	-0.015061	-0.00186887	-0.434789	0.109591	SACS	chr13	23927925	23927984	NM_014363
A_19_P00811048	0.0146923	0.018279	0.00261844	0.0267662	0.356278	0.131157	ZEB1-AS1	chr10	31605467	31605526	NR_024284
A_19_P00318517	0.00998313	0.0125772	0.00225635	0.0177099	0.535797	0.106779	MIATNB	chr22	27172858	27172917	NR_110543
A_33_P3225843	0.0208207	0.000315115	0.0101182	0.0315231	0.492826	0.0130454	CCDC149	chr4	24809814	24809873	NM_173463
A_23_P30649	-0.0135662	0.0271435	-0.0255242	-0.00160817	-0.157247	0.164355	SPACA1	chr6	88773833	88773892	NM_030960
A_33_P3297255	-0.00367149	0.0131584	-0.006533	-0.00080999	-0.476866	0.109591	MXD3	chr5	176734216	176734275	NM_031300
A_21_P0000781	0.00636846	0.0396648	0.000315544	0.0124214	0.0756254	0.203261	HOTAIRM1	chr7	27139801	27139860	NR_038366
A_33_P3258346	0.0152149	0.0106021	0.00373687	0.0266929	0.555069	0.0960973	XAF1	chr17	6674143	6674202	NM_017523
A_23_P314760	0.0064495	0.00982455	0.00163781	0.0112612	0.422213	0.0928168	PRKAG2	chr7	151254197	151254256	NM_016203
A_23_P163087	-0.0398442	0.0164707	-0.072027	-0.00766137	-0.201309	0.123723	NID2	chr14	52471731	52471790	NM_007361
A_33_P3218975	0.0115796	0.000254311	0.00573225	0.0174269	0.183486	0.0114269	ENTPD1	chr10	97629312	97629371	NM_001776
A_24_P377144	0.00556505	0.0299073	0.000568436	0.0105617	0.0945155	0.17326	ANTXR2	chr4	80899223	80899282	NM_058172
A_33_P3424207	0.00294242	0.019581	0.000496031	0.00538882	0.465151	0.136989	RABEP2	chr16	28915757	28915816	NM_024816
A_24_P161018	0.0065512	0.000910506	0.00284777	0.0102546	0.548682	0.0247584	PARP14	chr3	122437444	122437503	NM_017554
A_33_P3491294	0.00378307	0.0480916	3.32555e-05	0.00753289	-0.0539463	0.223199	AMDHD2	chr16	2579619	2579677	NM_015944
A_33_P3329984	-0.00673734	0.000549046	-0.0103715	-0.00310319	-0.154934	0.0188182	GGN	chr19	38875034	38875093	NM_152657
A_33_P3253264	0.00506359	0.00285741	0.00183829	0.00828888	0.210416	0.0475488	ZBTB48	chr1	6648844	6648903	NM_005341
A_24_P236251	-0.0565919	1.12313e-05	-0.079509	-0.0336749	-0.570296	0.00176092	DLK1	chr14	101201048	101201107	NM_003836
A_33_P3216869	-0.00874743	0.0177779	-0.0159025	-0.00159232	-0.373411	0.129069	CRABP1	chr15	78640361	78640420	NM_004378
A_24_P173823	-0.0184487	0.000256707	-0.0277719	-0.00912552	-0.419467	0.0114647	PBX1	chr1	164820976	164821035	NM_002585
A_23_P354805	0.00399062	0.0452393	8.86262e-05	0.00789262	0.497866	0.215697	KLF12	chr13	74260333	74260392	NM_007249
A_21_P0010405	0.0178418	0.00227614	0.00676279	0.0289207	0.600943	0.0425707	MIATNB	chr22	27176237	27176296	NR_110543
A_24_P176079	-0.0742186	0.00282976	-0.12144	-0.0269968	-0.215324	0.0474928	WASF3	chr13	27262694	27262753	NM_006646
A_23_P111995	0.0189112	0.000172078	0.0096563	0.028166	0.556541	0.00932385	LOXL2	chr8	23154786	23154845	NM_002318
A_24_P156501	0.0186976	0.0091613	0.00488741	0.0325079	0.363383	0.0902032	EBF1	chr5	158126015	158126074	NM_024007
A_33_P3366053	0.00856084	0.00766492	0.00239339	0.0147283	0.459163	0.0812702	ADPRH	chr3	119308728	119308787	NM_001125
A_23_P337753	0.00995075	0.00274054	0.00364253	0.016259	0.544475	0.0466398	SP140L	chr2	231267562	231267621	NM_138402
A_23_P32253	0.00857336	0.0153536	0.00172689	0.0154198	0.0151885	0.120107	NFIL3	chr9	94171400	94171459	NM_005384
A_24_P400997	0.00497013	0.0180133	0.000895782	0.00904447	0.300709	0.130138	SMCHD1	chr18	2673319	2674029	NM_015295
A_23_P160336	-0.0361194	0.00135951	-0.0573611	-0.0148777	-0.308102	0.0315039	LEFTY1	chr1	226074108	226074167	NM_020997
A_23_P352266	0.0180795	0.0273825	0.00211695	0.034042	0.485046	0.165433	BCL2	chr18	60790723	60790782	NM_000633
A_24_P210637	0.0116884	0.0314855	0.00108847	0.0222884	0.311026	0.179164	CHST14	chr15	40764272	40764331	NM_130468
A_23_P320185	-0.00292136	0.0228399	-0.00541643	-0.000426292	-0.335319	0.148419	NDUFA11	chr19	5896569	5896957	NM_175614
A_21_P0000639	-0.00570315	0.023041	-0.0105817	-0.000824585	-0.351145	0.148452	LOC100288123	chr19	1823137	1823196	NR_034114
A_22_P00021380	-0.00552029	0.00963229	-0.009627	-0.00141357	-0.169184	0.0917059	STMND1	chr6	17131464	17131523	NM_001190766
A_24_P122137	-0.034366	0.00010213	-0.0505261	-0.018206	-0.648694	0.00678014	LIF	chr22	30636713	30636772	NM_002309
A_23_P51187	0.006405	0.0162029	0.0012454	0.0115646	0.262085	0.122586	PRKCZ	chr1	2116703	2116762	NM_002744
A_33_P3220911	0.00659944	0.0432865	0.000208583	0.0129903	0.366286	0.212086	BST2	chr19	17513748	17513807	NM_004335
A_23_P23947	0.00827306	0.00444696	0.00271995	0.0138262	0.0795096	0.0605066	MAP3K8	chr10	30749980	30750039	NM_005204
A_24_P38081	0.00948482	0.0264747	0.0011632	0.0178064	0.129441	0.161367	FKBP5	chr6	35541928	35541987	NM_004117
A_33_P3403132	-0.00735916	0.00489758	-0.0123585	-0.00235984	-0.568413	0.0644469	NR2F6	chr19	17342694	17342753	NM_005234
A_23_P102731	-0.0120835	0.00843585	-0.0209051	-0.00326188	-0.411137	0.0858616	SMOX	chr20	4168300	4168359	NM_175839
A_23_P250294	0.00762135	4.01617e-06	0.00471868	0.010524	-0.197473	0.000870445	ABHD5	chr3	43760031	43760090	NM_016006
A_33_P3298159	0.0150268	0.00020374	0.00757377	0.0224799	0.345655	0.00994277	PTGDS	chr9	139876134	139876193	NM_000954
A_23_P104318	0.0116816	0.000385777	0.00557282	0.0177904	0.273031	0.0150062	DDIT4	chr10	74035363	74035422	NM_019058
A_21_P0000096	-0.0122136	2.14432e-05	-0.0173664	-0.0070607	-0.647242	0.00259041	CPXM1	chr20	2774710	2774769	NM_019609
A_33_P3379669	-0.0102316	0.00547016	-0.0172804	-0.0031828	-0.212081	0.0683032	RNF208	chr9	140115105	140115164	NM_031297
A_23_P90722	-0.0146154	0.0251694	-0.0273192	-0.00191157	-0.154166	0.156915	PTPRN	chr2	220155327	220155600	NM_002846
A_33_P3387691	0.0107155	0.00926999	0.00278761	0.0186433	0.540244	0.0910808	SCML4	chr6	108025858	108025917	NM_198081
A_24_P287075	-0.00374963	0.000198632	-0.00560561	-0.00189364	-0.368534	0.00988998	MAP4K2	chr11	64557072	64557236	NM_004579
A_23_P145074	0.00306155	0.00394057	0.00103661	0.0050865	0.185887	0.0563847	PNRC1	chr6	89794426	89794485	NM_006813
A_33_P3234859	0.00688925	0.0460229	0.000127361	0.0136511	0.405736	0.217351	UTRN	chr6	144795835	144795894	NM_007124
A_32_P82623	-0.00807811	0.0330399	-0.015474	-0.000682252	-0.157532	0.183317	AGBL3	chr7	134674061	134678302	NM_178563
A_23_P166408	0.0146545	0.000318682	0.00711451	0.0221944	0.160993	0.0131194	OSM	chr22	30658969	30659028	NM_020530
A_24_P355944	-0.0285072	0.000505139	-0.0437701	-0.0132443	-0.60063	0.0179825	EFNB2	chr13	107142736	107142795	NM_004093
A_23_P138881	-0.00722907	0.0207046	-0.0132975	-0.0011606	-0.252558	0.140749	ACTN3	chr11	66329598	66329745	NM_001104
A_24_P551028	0.00826859	0.00543708	0.00257658	0.0139606	0.165142	0.0681625	SPOPL	chr2	139330359	139330418	NM_001001664
A_24_P56317	0.00669552	0.00291615	0.00242083	0.0109702	0.369535	0.0479472	MBNL2	chr13	98046226	98046285	NM_144778
A_33_P3413815	0.00745065	0.0109737	0.00180125	0.0131	0.320219	0.0981463	LAMB2P1	chr3	49190292	49190351	NR_004405
A_23_P69383	0.012191	0.00939639	0.00315398	0.021228	0.353469	0.0912829	PARP9	chr3	122247297	122247356	NM_031458
A_33_P3413098	0.00527913	0.0387807	0.000285277	0.010273	0.219703	0.199703	LOC100129550	chr3	122611203	122611262	NR_024618
A_33_P3334220	0.0172301	0.000304857	0.00839788	0.0260624	0.536296	0.0126921	ACACB	chr12	109705969	109706028	NM_001093
A_23_P9061	0.00119493	0.0326227	0.000103676	0.00228619	0.410981	0.182274	EIF3H	chr8	117657091	117657150	NM_003756
A_23_P77160	0.00685966	0.0187969	0.00119591	0.0125234	0.237562	0.133572	RNF111	chr15	59388241	59388300	NM_017610
A_23_P8185	0.00504622	0.019012	0.000871713	0.00922072	0.243237	0.134542	DYNLT1	chr6	159057684	159057743	NM_006519
A_24_P8220	0.00504358	0.0142022	0.00106555	0.0090216	0.44412	0.115133	HS6ST1	chr2	129023059	129023118	NM_004807
A_33_P3409513	-0.00532317	0.00841839	-0.00920825	-0.00143809	-0.0321489	0.0858616	MAPK11	chr22	50702278	50702337	NM_002751
A_23_P400515	-0.0110262	0.0128078	-0.0195842	-0.00246828	-0.11673	0.107741	KIF17	chr1	20990641	20990700	NM_020816
A_23_P41380	-0.00256436	0.0101868	-0.00448761	-0.000641113	0.080569	0.094794	ABCE1	chr4	146049642	146049701	NM_002940
A_24_P16913	-0.0182949	0.0052703	-0.0308389	-0.00575084	-0.347208	0.0670886	ABCC4	chr13	95813571	95815416	NM_005845
A_24_P339944	-0.0456313	0.000229457	-0.0684813	-0.0227812	-0.525011	0.0107663	PDGFB	chr22	39620099	39620158	NM_002608
A_23_P23924	0.00383935	0.0230474	0.000554946	0.00712376	0.538704	0.148452	CAPN2	chr1	223963400	223963459	NM_001748
A_19_P00809894	0.0155053	0.0120663	0.00358001	0.0274306	0.298469	0.103874	LOC100506804	chr6	76000908	76000967	NR_040081
A_33_P3293760	-0.00638961	0.0382168	-0.0124155	-0.000363749	-0.238047	0.197628	KRTAP10-8	chr21	46032417	46032476	NM_198695
A_23_P106675	0.00468873	0.0454489	9.94492e-05	0.00927801	0.185093	0.215795	PLCG2	chr16	81991575	81991634	NM_002661
A_32_P460973	0.00133437	0.0358375	9.2531e-05	0.00257622	0.21846	0.190932	HLA-E	chr6	30460729	30460788	NM_005516
A_23_P406330	0.00769565	0.00364647	0.00265272	0.0127386	0.33752	0.0546156	SMAP2	chr1	40888681	40888740	NM_022733
A_33_P3229477	0.0145054	0.000230573	0.00723891	0.0217719	0.639115	0.0107663	MPP7	chr10	28339931	28339990	NM_173496
A_23_P116850	0.0213214	0.00452307	0.00697987	0.0356629	0.473476	0.0609833	KRT2	chr12	53038652	53038711	NM_000423
A_23_P19333	0.0110571	0.0402276	0.000516506	0.0215978	0.127816	0.205002	TREM1	chr6	41243938	41248727	NM_018643
A_21_P0013848	0.0032626	0.0279173	0.000371505	0.00615369	0.493473	0.167254	FOXN3	chr14	89623105	89623163	NM_005197
A_23_P60627	0.0112357	0.0403105	0.000520175	0.0219513	0.026672	0.205002	ALOX15B	chr17	7952182	7952241	NM_001141
A_33_P3270384	-0.00314738	0.00107985	-0.0049563	-0.00133846	-0.383198	0.0278409	PPP1R14B	chr11	64012021	64012080	NM_138689
A_33_P3381777	-0.0413481	0.0160145	-0.0745931	-0.00810303	-0.205489	0.122324	TREML1	chr6	41117398	41117457	NM_178174
A_23_P134454	-0.0414063	1.49212e-05	-0.0584743	-0.0243383	-0.508123	0.00219909	CAV1	chr7	116200742	116200801	NM_001753
A_21_P0000325	0.00633584	0.00489364	0.00203213	0.0106396	-0.0278831	0.0644469	SNORA37	chr18	51748690	51748749	NR_002970
A_32_P223140	0.017383	0.00425275	0.00577883	0.0289873	-0.0472154	0.0593532	RASGEF1A	chr10	43691700	43691966	NM_145313
A_23_P26557	-0.0158681	0.0155023	-0.0285597	-0.00317658	-0.408061	0.12063	C16orf59	chr16	2514795	2514854	NM_025108
A_24_P234116	0.00344672	0.00820623	0.000940097	0.00595335	0.453132	0.0849322	C1orf56	chr1	151023792	151023851	NM_017860
A_32_P191262	-0.0150019	0.00992661	-0.0262109	-0.00379286	-0.481306	0.0934308	ACR	chr22	51183605	51183664	NM_001097
A_23_P13604	-0.00170899	0.0446779	-0.00337543	-4.25395e-05	0.0654157	0.215543	PEBP1	chr12	118583256	118583315	NM_002567
A_24_P16610	-0.0115294	0.0358395	-0.0222594	-0.000799374	-0.24201	0.190932	ZNRF1	chr16	75144300	75144359	NM_032268
A_23_P165840	-0.00572992	0.00399846	-0.00952642	-0.00193342	-0.259394	0.0566628	ODC1	chr2	10580788	10580847	NM_002539
A_24_P287826	-0.00583456	0.0351112	-0.011242	-0.000427155	-0.403243	0.189893	RFWD3	chr16	74655908	74655967	NM_018124
A_23_P147431	0.0038427	0.0164123	0.000740687	0.0069447	0.127149	0.123537	LYN	chr8	56922829	56922888	NM_002350
A_23_P132277	-0.00581377	0.00128988	-0.00921472	-0.00241283	-0.547542	0.0308608	MCM5	chr22	35819307	35820178	NM_006739
A_21_P0001290	-0.0376108	0.000639267	-0.0581798	-0.0170418	-0.254799	0.0203929	LINC00853	chr1	47645923	47645982	NR_047498
A_33_P3343090	-0.00298915	0.0425786	-0.0058735	-0.000104795	0.121911	0.210554	MAP1S	chr19	17845263	17845322	NM_018174
A_23_P127288	-0.0126987	0.0356831	-0.0245064	-0.00089098	-0.0460882	0.190932	IL2RA	chr10	6054506	6054565	NM_000417
A_32_P223017	0.00982989	0.0109446	0.00237938	0.0172804	0.463061	0.0981154	MAP3K6	chr1	27682205	27682544	NM_004672
A_23_P252758	-0.0432738	0.000287742	-0.0653496	-0.021198	-0.542383	0.0121164	KEL	chr7	142640607	142640666	NM_000420
A_23_P118025	0.00560876	0.0401738	0.000263516	0.010954	0.262189	0.205002	DPEP2	chr16	68021527	68021586	NM_022355
A_23_P7636	-0.00789802	0.000513704	-0.012133	-0.00366306	-0.695878	0.0180261	PTTG1	chr5	159855644	159855703	NM_004219
A_23_P204286	0.0337364	0.042534	0.00119011	0.0662827	0.515554	0.210536	MGP	chr12	15034940	15034999	NM_000900
A_23_P217009	0.00893381	0.00419096	0.00298061	0.014887	0.338741	0.0588251	C9orf24	chr9	34379024	34379083	NM_032596
A_33_P3343493	0.0427985	0.00287783	0.0155155	0.0700815	0.469957	0.0475488	GABBR1	chr6	29574887	29574946	NM_001470
A_23_P254733	-0.0133096	0.00054356	-0.0204824	-0.00613682	-0.62473	0.0188182	CENPU	chr4	185616337	185616396	NM_024629
A_33_P3333455	-0.00552053	0.00485956	-0.00926714	-0.00177392	-0.262003	0.0641757	EMILIN1	chr2	27309204	27309263	NM_007046
A_23_P63660	-0.0052405	0.0204197	-0.0096291	-0.000851896	-0.174079	0.140094	FAM213A	chr10	82191890	82191949	NM_032333
A_22_P00010389	-0.0548802	0.00012054	-0.0810102	-0.0287502	-0.588085	0.0075821	MYLK3	chr16	46737285	46737344	NM_182493
A_33_P3390335	-0.010413	0.00248133	-0.0169411	-0.00388497	-0.203884	0.0439237	RSU1	chr10	16635388	16635447	NM_012425
A_33_P3277373	0.0250381	0.00225107	0.00950939	0.0405668	0.120545	0.0423905	OSM	chr22	30660147	30660206	NM_020530
A_33_P3376971	-0.013257	0.00105481	-0.0208588	-0.00565521	-0.571884	0.0275634	CHAC1	chr15	41248631	41248690	NM_024111
A_23_P169178	0.00484477	0.00159092	0.00194923	0.0077403	0.491728	0.0349954	TESK1	chr9	35609924	35609983	NM_006285
A_24_P329924	0.00502215	0.00196348	0.00195321	0.00809108	0.482423	0.0396407	SIK3	chr11	116714188	116714247	NM_025164
A_24_P159635	0.00427277	0.0287762	0.000464696	0.00808085	0.35043	0.169641	LIMD2	chr17	61773622	61773681	NM_030576
A_23_P78543	-0.030769	0.00572895	-0.052093	-0.00944496	-0.16115	0.0692667	AP1M2	chr19	10685159	10685629	NM_005498
A_33_P3394213	0.0209198	0.0365363	0.00137356	0.0404661	0.123426	0.192587	GRIN3B	chr19	1009648	1009707	NM_138690
A_33_P3255434	-0.0269135	1.02142e-06	-0.036418	-0.0174091	-0.737378	0.000400161	MEG3	chr14	101327286	101327345	NR_002766
A_23_P111804	0.00516818	0.000445782	0.00243143	0.00790493	0.616922	0.016456	PARP12	chr7	139723946	139724005	NM_022750
A_33_P3235531	0.0536603	0.000815892	0.0236409	0.0836797	0.488497	0.0233921	CD1D	chr1	158156120	158156179	NM_001766
A_24_P397294	-0.0142316	0.0241525	-0.0265093	-0.001954	-0.387908	0.153035	LTC4S	chr5	179222983	179223272	NM_145867
A_33_P3351052	-0.00374078	0.0452067	-0.00739791	-8.36579e-05	-0.0625828	0.215697	POU3F1	chr1	38509651	38509710	NM_002699
A_33_P3262485	0.045377	0.00616318	0.0136284	0.0771256	0.493539	0.071522	ZNF563	chr19	12429398	12429457	NM_145276
A_33_P3248664	-0.00461307	0.017326	-0.00837029	-0.000855842	-0.204018	0.126775	VARS	chr6	31745353	31745412	NM_006295
A_23_P427023	0.00976489	0.0452583	0.000215977	0.0193138	0.475051	0.215697	GIMAP1	chr7	150418092	150418151	NM_130759
A_22_P00016518	-0.00596696	0.0101245	-0.0104381	-0.0014958	-0.128451	0.094456	PLAC4	chr21	42551350	42551409	NM_182832
A_23_P361014	0.0243378	0.0223221	0.003636	0.0450396	0.283282	0.146984	TSHZ3	chr19	31765879	31765938	NM_020856
A_23_P110802	-0.00610926	0.025319	-0.0114252	-0.000793261	-0.404233	0.157183	CENPH	chr5	68505649	68505708	NM_022909
A_33_P3313810	0.0265563	4.65327e-06	0.0163555	0.0367571	0.67041	0.000948495	CELA1	chr12	51722248	51722307	NM_001971
A_32_P538017	-0.0175154	0.000146095	-0.0259786	-0.00905224	-0.464161	0.00841073	TBX10	chr11	67398812	67398871	NM_005995
A_33_P3289218	0.00482007	0.00614927	0.00144865	0.00819149	0.522439	0.0714731	AAK1	chr2	69686683	69686742	NM_014911
A_23_P74269	-0.00416004	0.00291196	-0.00681555	-0.00150454	-0.115256	0.0479472	SRM	chr1	11115982	11116125	NM_003132
A_22_P00003104	-0.00998364	0.0160915	-0.018017	-0.00195025	-0.243184	0.122413	LOC158435	chr9	98863403	98863462	NR_033838
A_23_P303891	-0.00538283	0.0171496	-0.0097596	-0.00100607	-0.189206	0.126375	LCE1C	chr1	152777835	152777894	NM_178351
A_32_P8813	0.0080107	0.000682141	0.00360352	0.0124179	0.503712	0.0213902	LINC00926	chr15	57599800	57599859	NR_024433
A_19_P00320362	0.00930698	0.0201995	0.00152753	0.0170864	0.510061	0.13914	NBAT1	chr6	22136593	22136652	NR_034143
A_33_P3249354	-0.00872886	0.0314325	-0.0166422	-0.000815479	-0.340233	0.179133	SPDL1	chr5	169031146	169031205	NM_017785
A_22_P00002441	0.0072713	0.0447606	0.000178115	0.0143645	0.237016	0.215543	LOC102723354	chr14	105561977	105562036	NR_110546
A_23_P168403	-0.019802	0.0157698	-0.0356836	-0.0039203	-0.435787	0.121556	KCNH2	chr7	150642092	150642151	NM_000238
A_33_P3294509	0.00234381	0.0123266	0.000535304	0.00415232	0.523142	0.105745	CD44	chr11	35253812	35253871	NM_000610
A_23_P124892	-0.0201611	0.0458266	-0.0399307	-0.000391466	-0.314351	0.217028	KISS1	chr1	204161970	204162029	NM_002256
A_33_P3340025	-0.0166126	0.0436663	-0.0327307	-0.000494458	-0.326484	0.212878	GINS1	chr20	25429111	25429170	NM_021067
A_23_P45871	0.0210516	0.00940532	0.0054442	0.036659	0.58641	0.0912829	IFI44L	chr1	79107590	79107649	NM_006820
A_33_P3323068	0.00821502	0.00857773	0.00220356	0.0142265	-0.126843	0.086826	AGPAT4	chr6	161587305	161587364	NM_020133
A_23_P55127	0.00492235	0.0323882	0.00043349	0.00941121	0.285997	0.182051	ADPRM	chr17	10608748	10608807	NM_020233
A_23_P49499	0.0204492	0.00232418	0.00772192	0.0331765	0.199019	0.0428172	ST6GALNAC2	chr17	74561760	74561819	NM_006456
A_32_P89352	0.0190711	0.000133645	0.00991913	0.028223	0.489709	0.00800676	MACROD2	chr20	16033184	16033243	NM_080676
A_23_P37441	0.0026418	0.00671257	0.00077243	0.00451116	0.415557	0.0748624	B2M	chr15	45007773	45007832	NM_004048
A_24_P300777	0.00319443	0.00847767	0.000860705	0.00552815	-0.0157923	0.0860496	ADAM8	chr10	135075992	135076051	NM_001109
A_24_P927189	0.00660328	0.0120221	0.00152745	0.0116791	0.345257	0.103615	OXNAD1	chr3	16347385	16347444	NM_138381
A_33_P3234864	0.00628274	0.00943379	0.00162278	0.0109427	0.530574	0.0912829	UTRN	chr6	145051508	145051567	NM_007124
A_33_P3310780	-0.0238764	0.00335746	-0.0393707	-0.00838201	-0.238221	0.0517067	CTTN	chr11	70282582	70282641	NM_005231
A_24_P398940	0.0038937	0.00430973	0.00129019	0.00649722	0.30826	0.0596291	CASC4	chr15	44707627	44707686	NM_138423
A_33_P7838956	0.00523226	0.0242927	0.000713649	0.00975087	0.379263	0.153271	ZBTB44	chr11	130097451	130097510	NM_014155
A_23_P163455	-0.0218616	0.0132107	-0.0389107	-0.00481255	-0.165175	0.109752	MAP1A	chr15	43823152	43823211	NM_002373
A_23_P90626	0.00786569	0.00100278	0.00337755	0.0123538	0.31041	0.026581	CYTIP	chr2	158272167	158272226	NM_004288
A_24_P253003	-0.0470682	0.000975451	-0.0738534	-0.0202831	-0.486764	0.0260438	WNT11	chr11	75897586	75897645	NM_004626
A_23_P62932	-0.00769683	0.00275431	-0.012579	-0.0028147	-0.332463	0.0466586	ATP1B1	chr1	169101877	169101936	NM_001677
A_23_P312863	-0.0042666	0.0137056	-0.00761306	-0.000920147	-0.602352	0.112218	TUBB4B	chr9	140137646	140137705	NM_006088
A_23_P115091	-0.0207434	0.000441836	-0.0317193	-0.00976751	-0.340202	0.016456	RAB25	chr1	156038135	156038194	NM_020387
A_23_P317105	0.0071625	0.00274719	0.00262063	0.0117044	0.341162	0.0466452	AKAP10	chr17	19808982	19809041	NM_007202
A_23_P30634	0.00590882	0.0411275	0.000249449	0.0115682	0.512284	0.206492	BACH2	chr6	90636605	90636664	NM_021813
A_23_P5131	-0.00624384	0.0202572	-0.0114655	-0.00102221	-0.504294	0.13938	ISYNA1	chr19	18545768	18545827	NM_016368
A_23_P326931	0.0185043	0.00197993	0.00718657	0.0298221	0.465892	0.039755	CFAP70	chr10	75013589	75013648	NM_145170
A_33_P3409447	0.00636268	8.0872e-05	0.00342177	0.0093036	0.60843	0.00620777	AKAP11	chr13	42877096	42877155	NM_016248
A_23_P16866	-0.0453487	0.0256277	-0.0848972	-0.00580029	-0.00880544	0.158245	VIL1	chr2	219314095	219314154	NM_007127
A_23_P154771	-0.00384425	0.0367712	-0.00744083	-0.000247674	0.014253	0.193665	DUSP15	chr20	30449338	30449397	NM_080611
A_33_P3216427	0.00445603	0.0206718	0.000716432	0.00819563	0.376718	0.140682	DGKQ	chr4	952676	952735	NM_001347
A_23_P163408	0.0094485	0.00722532	0.00269613	0.0162009	0.511434	0.078976	SCAPER	chr15	76640850	76640909	NM_020843
A_23_P33723	0.0136093	0.0148833	0.00279523	0.0244233	0.230476	0.118023	CD163	chr12	7623882	7623941	NM_004244
A_33_P3333777	0.0106685	0.0023345	0.00402532	0.0173116	0.517533	0.0429	GABPB1-AS1	chr15	50650157	50650216	NR_024490
A_24_P876408	-0.00707842	0.0124832	-0.0125507	-0.00160611	-0.25212	0.106359	C11orf95	chr11	63527765	63527824	NM_001144936
A_33_P3346302	-0.00318869	0.0160472	-0.00575334	-0.000624045	-0.330045	0.122324	UBAP2	chr9	33922410	33922469	NM_018449
A_33_P3403615	-0.00397266	0.00205152	-0.00641176	-0.00153356	-0.170911	0.0405298	FKBP1A	chr20	1349946	1350005	NM_000801
A_23_P320113	0.00802552	0.0431417	0.000259304	0.0157917	-0.0194573	0.211682	SRXN1	chr20	627563	627622	NM_080725
A_33_P3323074	0.00961742	0.0332621	0.0008005	0.0184343	0.0834103	0.183602	AGPAT4	chr6	161570221	161570280	NM_020133
A_21_P0010506	0.0218272	0.035946	0.00150105	0.0421533	0.335381	0.191116	TNFRSF14	chr1	2496488	2496547	NM_003820
A_24_P944049	0.0104552	0.00517693	0.00330275	0.0176076	0.48853	0.0665577	CEP68	chr2	65313473	65313532	NM_015147
A_22_P00008226	0.0209479	0.010868	0.00508704	0.0368087	0.229695	0.0977859	LLPH-AS1	chr12	66524695	66524754	NR_125724
A_23_P121602	0.00828032	0.0094588	0.0021364	0.0144242	0.0720043	0.0912829	SAP30	chr4	174298478	174298537	NM_003864
A_33_P6805163	0.0144369	0.0215489	0.00223295	0.0266409	0.161598	0.143705	NOP14-AS1	chr4	2939417	2939476	NR_015453
A_33_P3214550	0.0254726	0.00346731	0.00887974	0.0420655	0.116153	0.0525733	CXCR2	chr2	219001875	219001934	NM_001557
A_32_P130630	0.0116627	0.044763	0.000285549	0.0230398	0.434265	0.215543	SLC16A7	chr12	60174827	60174886	NM_004731
A_33_P6818629	0.023082	0.0192893	0.00394025	0.0422238	0.0929664	0.135628	PCBP1-AS1	chr2	70223962	70259265	NR_033872
A_24_P173754	0.0100009	0.00216513	0.00382462	0.0161771	0.238297	0.0415592	C1orf21	chr1	184567549	184588664	NM_030806
A_23_P433016	-0.0181843	0.00448515	-0.030403	-0.00596561	-0.43285	0.0608196	FBLN1	chr22	45939377	45942994	NM_001996
A_33_P3677020	0.00439204	0.0358359	0.000304601	0.00847949	0.391275	0.190932	IL21R-AS1	chr16	27458993	27459052	NR_037158
A_33_P3263867	0.012415	0.0234439	0.00176198	0.0230681	0.535155	0.150143	P2RX7	chr12	121623474	121623533	NM_002562
A_24_P753161	0.011552	0.00669075	0.00338121	0.0197227	0.574116	0.0748624	BMPR2	chr2	203431522	203431581	NM_001204
A_23_P142310	0.00382655	0.00667904	0.00112065	0.00653246	0.0771466	0.0748624	MKNK2	chr19	2037513	2037572	NM_017572
A_24_P181120	0.00220645	0.000190803	0.0011178	0.00329511	0.41577	0.00969676	PFDN5	chr12	53691919	53693096	NM_002624
A_23_P218237	0.00760187	0.0127098	0.00170868	0.0134951	0.50535	0.107314	LCAT	chr16	67974171	67974230	NM_000229
A_33_P3215392	-0.0790018	2.57247e-05	-0.112732	-0.0452717	-0.556914	0.00291639	EXOC3L2	chr19	45716170	45716229	NM_138568
A_32_P36694	0.00786182	0.0329525	0.000667774	0.0150559	0.474385	0.183127	JAZF1	chr7	27870377	27870436	NM_175061
A_23_P114952	-0.00344937	0.0173971	-0.00626069	-0.000638037	-0.482914	0.127056	TMEM9	chr1	201104572	201104631	NM_016456
A_24_P17870	0.0138367	0.0055435	0.00428797	0.0233855	0.519772	0.0687712	HCP5	chr6	31432645	31432704	NR_040662
A_23_P136460	0.00248019	0.0407667	0.000109162	0.00485121	0.422319	0.20562	FAM13B	chr5	137274240	137274299	NM_016603
A_23_P200310	-0.0066953	0.0465529	-0.0132836	-0.000107028	-0.499475	0.218641	DEPDC1	chr1	68939814	68939848	NM_017779
A_24_P299663	0.00863995	0.0402694	0.000401782	0.0168781	0.446414	0.205002	ZBTB18	chr1	244219746	244219805	NM_006352
A_21_P0013349	-0.00595946	0.00227118	-0.00965914	-0.00225977	-0.0287686	0.0425707	FLNC	chr7	128498538	128498597	NM_001458
A_24_P188071	-0.00750194	8.98979e-05	-0.0109964	-0.00400746	-0.599652	0.00631622	TUBA1C	chr12	49667030	49667089	NM_032704
A_23_P114057	0.00409242	0.0364805	0.000269901	0.00791493	0.242261	0.192587	SEMA4C	chr2	97525523	97525582	NM_017789
A_33_P3357591	0.0175329	0.00587125	0.00534327	0.0297226	0.324393	0.0697867	ATHL1	chr11	293175	293234	NM_025092
A_23_P500601	0.00646705	0.0208275	0.00103268	0.0119014	0.429883	0.141229	TRIM4	chr7	99488681	99488740	NM_033017
A_33_P3309556	0.0076089	0.00122446	0.00318101	0.0120368	0.292048	0.0304832	PTPRE	chr10	129884088	129884147	NM_006504
A_23_P144877	-0.00615644	0.000411121	-0.00939362	-0.00291926	-0.52653	0.0156972	ATOX1	chr5	151125870	151125929	NM_004045
A_23_P203023	-0.00870675	0.00561464	-0.0147252	-0.00268833	-0.453387	0.0691786	RDX	chr11	110100840	110100899	NM_002906
A_22_P00016922	-0.004798	0.0317336	-0.00915589	-0.000440105	-0.176412	0.179845	LINC00941	chr12	30949077	30949136	NR_040245
A_21_P0014399	0.0280949	0.000741097	0.0125188	0.043671	0.392682	0.0224738	PLCG1-AS1	chr20	39726996	39727055	NR_109889
A_23_P428640	0.00973234	0.00970029	0.0024848	0.0169799	0.500053	0.0922325	PPP1R3E	chr14	23765307	23765366	NM_001276318
A_33_P3359268	-0.00143102	0.0411359	-0.00280168	-6.03524e-05	-0.204488	0.206492	HMG20B	chr19	3579020	3579079	NM_006339
A_23_P126908	0.00268719	0.00566855	0.000827418	0.00454696	0.609026	0.0691786	TNFRSF14	chr1	2495144	2495203	NM_003820
A_23_P72668	-0.0252175	0.0365171	-0.0487767	-0.00165828	-0.0942103	0.192587	SDPR	chr2	192700102	192700161	NM_004657
A_33_P3211929	-0.0341037	0.00121058	-0.0539273	-0.0142801	-0.546496	0.0302398	RCOR2	chr11	63678727	63678786	NM_173587
A_23_P3212	0.00605751	0.0208934	0.000964486	0.0111505	0.381716	0.141379	DTWD1	chr15	49935617	49935676	NM_020234
A_24_P418044	0.00154468	0.0296707	0.0001599	0.00292946	0.351358	0.172432	HLA-J	chr6	29977388	29977447	NR_024240
A_23_P126613	-0.0330746	0.00560838	-0.0559337	-0.0102155	-0.339485	0.0691786	AQP10	chr1	154297730	154297789	NM_080429
A_23_P254816	-0.0127061	2.10388e-06	-0.0173721	-0.00804014	-0.480888	0.000596288	TCF15	chr20	584945	585004	NM_004609
A_24_P90878	0.00254271	0.0407186	0.000112525	0.0049729	0.446999	0.205517	THUMPD1	chr16	20745646	20745705	NM_017736
A_33_P3408757	0.0225417	0.0403597	0.00103803	0.0440454	0.31921	0.205111	FOXO6	chr1	41849198	41849257	NM_001291281
A_24_P216654	0.00871542	0.00109755	0.00369833	0.0137325	0.279908	0.0280829	SOAT1	chr1	179324324	179324383	NM_003101
A_32_P94722	0.0081416	0.00543604	0.00253715	0.0137461	0.34452	0.0681625	BTBD9	chr6	38136259	38136318	NM_052893
A_33_P3382924	-0.0266445	0.00180135	-0.0427776	-0.0105114	-0.188646	0.0374151	SPARC	chr5	151041040	151041099	NM_003118
A_24_P64329	0.00733289	0.0448718	0.00017572	0.0144901	0.20477	0.215588	STK32C	chr10	134021654	134022595	NM_173575
A_21_P0014067	0.00819953	0.00108054	0.00348666	0.0129124	-0.00759047	0.0278409	LINC01353	chr1	203257772	203257831	NR_117097
A_23_P163353	0.00376721	0.0352779	0.000272446	0.00726198	0.0912671	0.189893	PIAS1	chr15	68468820	68468879	NM_016166
A_33_P3382849	-0.00875549	0.0359723	-0.0169101	-0.000600895	-0.404273	0.191117	ACR	chr22	51183222	51183281	NM_001097
A_23_P59613	-0.00750588	0.0294687	-0.0142259	-0.000785812	-0.0591891	0.171999	FZD9	chr7	72850343	72850402	NM_003508
A_32_P104478	0.0211777	0.0143596	0.00444513	0.0379103	0.518867	0.116129	FGD6	chr12	95470682	95470741	NM_018351
A_23_P210048	0.00579537	0.00123678	0.00241946	0.00917127	0.498319	0.0305069	HDAC4	chr2	239970676	239970735	NM_006037
A_23_P106194	0.00513446	0.0499826	4.07505e-07	0.0102685	0.0897775	0.228063	FOS	chr14	75748214	75748273	NM_005252
A_24_P158946	0.00899595	0.0064852	0.00265941	0.0153325	0.107148	0.0732967	FGD4	chr12	32786493	32786552	NM_139241
A_33_P6809500	-0.00802747	0.00297315	-0.0131639	-0.00289103	-0.599286	0.0482801	LOC100506844	chr12	58325330	58325389	NR_038269
A_23_P135778	0.00443559	0.00794149	0.00122444	0.00764674	0.330515	0.0835466	PPP2R2D	chr10	133769421	133769480	NM_018461
A_33_P3232508	-0.00494272	0.00314167	-0.00812553	-0.00175992	-0.147199	0.050002	SMARCB1	chr22	24176642	24176701	NM_003073
A_22_P00009227	-0.00478584	0.0100322	-0.0083672	-0.00120449	-0.151244	0.0939353	PCOLCE-AS1	chr7	100200537	100200596	NR_038910
A_23_P130653	-0.00658881	0.00843142	-0.0113986	-0.00177897	-0.145741	0.0858616	RTBDN	chr19	12936298	12936357	NM_031429
A_24_P91094	-0.0192534	0.0352185	-0.0371083	-0.00139853	-0.451323	0.189893	RUNDC3A	chr17	42393791	42393850	NM_006695
A_23_P399078	-0.0620694	9.68493e-08	-0.0815626	-0.0425763	-0.758284	0.000104001	TIMP3	chr22	33258540	33258599	NM_000362
A_24_P14634	-0.018439	0.00473165	-0.0309113	-0.00596666	-0.586429	0.0629378	EMID1	chr22	29655165	29655224	NM_133455
A_33_P3364808	0.00705631	0.00395803	0.00238671	0.0117259	0.528243	0.0564153	PTPRC	chr1	198671524	198671583	NM_002838
A_33_P3343316	-0.0437301	0.0329491	-0.083745	-0.0037152	-0.148949	0.183127	SH3BGRL2	chr6	80409945	80410004	NM_031469
A_33_P3285565	-0.0572503	2.43219e-05	-0.0816035	-0.0328971	-0.619273	0.0028449	CLDN3	chr7	73183327	73183386	NM_001306
A_23_P133543	0.00525369	0.0147238	0.00108622	0.00942116	0.469083	0.117254	KLHL3	chr5	136953288	136953347	NM_017415
A_23_P43255	0.00212345	0.0324619	0.000186132	0.00406076	0.0144634	0.182111	FAM49B	chr8	130853794	130853853	NM_016623
A_23_P170491	-0.00672285	0.00799987	-0.0115948	-0.00185091	-0.521149	0.0836614	TRAIP	chr3	49866085	49866144	NM_005879
A_22_P00006901	0.0150907	7.13757e-07	0.0098607	0.0203208	0.514213	0.000375691	SCARNA10	chr12	6619554	6619613	NR_004387
A_23_P81241	0.00311367	0.0381991	0.000177538	0.00604981	0.405834	0.197628	NDFIP1	chr5	141532114	141532173	NM_030571
A_23_P408353	0.00265801	0.0102141	0.00066375	0.00465228	0.499933	0.0949148	HLA-A	chr6	29912381	29913024	NM_002116
A_33_P3343073	-0.00374498	0.0433818	-0.00737333	-0.000116631	-0.126642	0.212412	SMARCB1	chr22	24167466	24167525	NM_003073
A_21_P0008273	0.0105331	0.0404803	0.000478681	0.0205875	0.363979	0.205377	LOC101929241	chr14	97930433	97930492	NR_110165
A_23_P137984	0.00596138	4.84181e-05	0.00330478	0.00861798	0.605427	0.00455323	S100A10	chr1	151955420	151955479	NM_002966
A_23_P353888	0.00685504	0.0244662	0.000927328	0.0127828	0.344717	0.153965	DOCK8	chr9	339038	339097	NM_203447
A_24_P215765	0.0129368	0.0149591	0.00264878	0.0232249	0.501568	0.11818	ATP10A	chr15	25923875	25923934	NM_024490
A_23_P343935	0.00554611	0.00945152	0.0014314	0.00966081	0.00923288	0.0912829	EGLN1	chr1	231502149	231502208	NM_022051
A_24_P703830	-0.0093189	0.00452678	-0.0155878	-0.00305004	-0.369411	0.0609833	NANOS3	chr19	13991510	13991569	NM_001098622
A_19_P00319537	-0.0478043	1.72752e-06	-0.0651701	-0.0304386	-0.679317	0.000530419	LINC01091	chr4	124851459	124851518	NR_027105
A_24_P913339	0.00711623	0.00945606	0.00183628	0.0123962	0.422198	0.0912829	SLC35F6	chr2	27003342	27003401	NM_017877
A_21_P0000657	0.0185417	0.000894555	0.00807769	0.0290057	0.278786	0.0245055	LOC100289230	chr5	98266425	98266484	NR_036530
A_33_P3407638	0.00419122	0.0147399	0.000865972	0.00751647	0.515596	0.117254	ARL14EP	chr11	30359106	30359165	NM_152316
A_23_P121564	-0.0366896	0.0151217	-0.0659176	-0.00746164	-0.210891	0.118924	GUCY1B3	chr4	156727773	156727832	NM_000857
A_24_P389916	-0.0296662	0.0161392	-0.0535487	-0.00578363	-0.442156	0.122413	LRRC32	chr11	76368958	76369017	NM_005512
A_22_P00025147	0.0153893	0.0224498	0.00228587	0.0284927	0.123437	0.146984	SLC25A30-AS1	chr13	45992781	45992840	NR_047031
A_23_P63371	-0.0170147	0.000112524	-0.0250739	-0.00895552	-0.543935	0.00727356	TAL1	chr1	47682418	47682477	NM_003189
A_33_P3265222	-0.0154401	0.0230442	-0.0286482	-0.00223208	-0.39597	0.148452	KIAA1324	chr1	109743462	109743521	NM_020775
A_33_P3369790	-0.00920878	0.0453028	-0.0182158	-0.000201727	-0.0187058	0.215697	GGN	chr19	38877335	38877394	NM_152657
A_33_P3223503	0.011726	0.011871	0.00272964	0.0207223	0.414553	0.102673	FRY	chr13	32869511	32869570	NM_023037
A_33_P3409062	0.00472223	0.000118618	0.00247658	0.00696787	0.175771	0.00753529	TYROBP	chr19	36395312	36395371	NM_003332
A_23_P25974	-0.0183863	0.00010178	-0.0270299	-0.00974263	-0.46557	0.00678014	TTC7B	chr14	91006968	91007027	NM_001010854
A_23_P47665	-0.0872991	2.92612e-07	-0.116217	-0.0583808	-0.687801	0.000196024	HBE1	chr11	5291121	5291180	NM_005330
A_24_P79070	-0.0123028	0.00222518	-0.0199234	-0.00468223	-0.185962	0.0420445	GNG8	chr19	47137345	47137404	NM_033258
A_23_P215296	0.00629573	0.0428785	0.000211491	0.01238	0.48216	0.210788	CDK13	chr7	40134550	40134609	NM_003718
A_33_P3256920	0.0379416	0.0166544	0.00723982	0.0686433	0.345528	0.124217	WNT7B	chr22	46318943	46319002	NM_058238
A_33_P3887888	-0.0447101	0.0464648	-0.088687	-0.000733282	-0.064282	0.218398	FLJ44511	chr7	563781	563840	NR_033963
A_24_P184732	0.00354347	0.0258144	0.000449083	0.00663785	0.308285	0.158729	PAPLN	chr14	73711421	73712356	NM_173462
A_23_P17695	-0.00656099	0.00748154	-0.0112721	-0.00184991	-0.387661	0.0801329	SLC37A1	chr21	44001065	44001123	NM_018964
A_33_P3218980	0.00801701	0.00378412	0.00274022	0.0132938	0.135228	0.0554377	ENTPD1	chr10	97636883	97636942	NM_001776
A_24_P202497	-0.0126924	0.00168968	-0.0203259	-0.00505881	-0.321546	0.0361628	TWSG1	chr18	9402199	9402258	NM_020648
A_24_P8109	0.00636153	0.0329415	0.000540727	0.0121823	0.376587	0.183127	ANO9	chr11	418783	418916	NM_001012302
A_23_P336612	-0.0535178	0.0192282	-0.0978758	-0.00915981	-0.152124	0.135628	C15orf26	chr15	81441233	81441292	NM_173528
A_23_P107612	-0.0212771	0.0171445	-0.0385766	-0.00397761	-0.211643	0.126375	RAB27B	chr18	52556632	52556691	NM_004163
A_23_P166421	0.00383026	0.0284886	0.00042309	0.00723743	0.373501	0.1693	TBC1D10A	chr22	30688175	30688234	NM_031937
A_23_P47102	-0.0383026	0.00380895	-0.0635331	-0.0130721	-0.286771	0.0554706	ACY3	chr11	67412321	67412555	NM_080658
A_23_P153529	-0.0248215	0.0363772	-0.0479924	-0.0016505	-0.373279	0.192298	TRPM4	chr19	49714760	49714819	NM_017636
A_33_P3228305	0.0155009	1.39791e-05	0.00913752	0.0218643	0.503782	0.00210229	ARHGAP26	chr5	142608490	142608549	NM_015071
A_23_P372848	-0.0124889	3.32757e-06	-0.0171945	-0.0077833	-0.61028	0.000751335	P2RX1	chr17	3800184	3800243	NM_002558
A_23_P352684	0.00400264	0.0196867	0.000671695	0.00733358	0.429618	0.137378	DCAF5	chr14	69517643	69517702	NM_003861
A_23_P157022	0.009368	0.0162429	0.0018185	0.0169175	0.449927	0.122763	ZNF786	chr7	148767377	148767436	NM_152411
A_23_P154688	-0.0116414	0.0158326	-0.0209841	-0.0022987	-0.188678	0.121785	SLC4A11	chr20	3208162	3208221	NM_032034
A_24_P389608	-0.0397241	0.00123958	-0.0628694	-0.0165789	-0.308688	0.0305069	PROSER2	chr10	11913563	11913622	NM_153256
A_23_P57036	0.0129641	0.0287699	0.00141042	0.0245178	0.390661	0.169641	CD40	chr20	44757581	44757640	NM_001250
A_24_P314179	0.00960753	0.031528	0.000892386	0.0183227	0.04787	0.179267	ETS2	chr21	40196273	40196332	NM_005239
A_23_P359540	-0.00702254	0.00343048	-0.0115913	-0.0024538	-0.626207	0.0524731	HIST1H4F	chr6	26240818	26240877	NM_003540
A_23_P153676	0.00913913	0.00271952	0.00335048	0.0149278	0.473857	0.0464968	TLE2	chr19	2997884	2997943	NM_003260
A_23_P27627	-0.00308639	0.00388881	-0.00512451	-0.00104827	-0.390799	0.05597	ASNA1	chr19	12858226	12858285	NM_004317
A_33_P3413958	-0.00538042	0.0441634	-0.0106136	-0.000147229	-0.268771	0.214547	OR7E47P	chr8	11777616	11777675	NR_120437
A_23_P35916	0.00974833	0.00736731	0.00276326	0.0167334	0.534218	0.0794871	ATM	chr11	108236085	108236144	NM_000051
A_24_P237586	0.00631489	0.045946	0.000119043	0.0125107	0.193518	0.217315	ANKRD37	chr4	186321293	186321352	NM_181726
A_23_P27822	0.00558819	0.0339121	0.000445273	0.0107311	0.339029	0.185572	GPATCH1	chr19	33603510	33604722	NM_018025
A_23_P15402	0.00435509	0.00133932	0.00179775	0.00691242	0.365448	0.0313315	SAT2	chr17	7529606	7529665	NM_133491
A_33_P3209885	0.0313307	0.00170288	0.0124721	0.0501893	0.488886	0.0361628	PLXDC1	chr17	37243879	37243938	NM_020405
A_23_P168965	0.00501105	0.000745849	0.00223122	0.00779087	0.469367	0.0225253	C8orf44	chr8	67592211	67592270	NM_019607
A_23_P142187	-0.014641	0.0150853	-0.0263	-0.00298207	-0.540003	0.118891	HIF3A	chr19	46846381	46846440	NM_022462
A_23_P93383	0.00537886	0.0124942	0.00121992	0.0095378	0.187323	0.106359	RGL2	chr6	33260806	33260865	NM_004761
A_23_P128993	0.0171741	0.00137257	0.00706426	0.027284	0.403411	0.0317067	GZMH	chr14	25075709	25075768	NM_033423
A_23_P202004	-0.0435675	0.00160858	-0.069636	-0.017499	-0.360818	0.0350698	PRTFDC1	chr10	25138089	25138148	NM_020200
A_33_P3344618	0.00565589	0.0287132	0.000617224	0.0106946	0.258715	0.169541	TFEB	chr6	41651718	41651777	NM_007162
A_22_P00000285	-0.0319664	0.016599	-0.057819	-0.0061138	-0.0582749	0.124055	LOC100287036	chr16	89390646	89390705	NM_001242885
A_24_P412512	0.00512169	0.00843357	0.00138272	0.00886066	0.2921	0.0858616	NIN	chr14	51204866	51204925	NM_016350
A_24_P13311	0.00515787	0.0286521	0.000564738	0.00975101	0.0719054	0.169541	SLC15A4	chr12	129278834	129278893	NM_145648
A_23_P51565	-0.0105391	0.042844	-0.0207225	-0.000355813	-0.304834	0.210788	TNNI1	chr1	201384353	201386936	NM_003281
A_23_P415401	0.0124928	0.0235947	0.00176065	0.023225	0.172815	0.150797	KLF9	chr9	72999837	72999896	NM_001206
A_24_P364296	0.00588518	0.0156301	0.0011719	0.0105985	0.342204	0.121006	STX2	chr12	131283131	131285707	NM_001980
A_23_P50250	-0.0198006	0.0257486	-0.0370837	-0.00251759	-0.357787	0.158647	CKM	chr19	45809672	45809731	NM_001824
A_23_P389391	0.00480452	0.0293856	0.000505329	0.0091037	0.347395	0.171996	SLC12A4	chr16	67978526	67978585	NM_005072
A_33_P3279610	-0.0125289	0.00585484	-0.0212364	-0.00382144	-0.285557	0.0697867	COX6A2	chr16	31439092	31439151	NM_005205
A_33_P3234849	0.0120034	0.0306658	0.00117368	0.0228331	0.433285	0.175994	UTRN	chr6	145157529	145157588	NM_007124
A_23_P412562	0.00441207	0.0321771	0.000393744	0.0084304	0.0974356	0.181265	C1orf162	chr1	112020670	112020729	NM_174896
A_22_P00011668	-0.00770642	0.0381645	-0.014972	-0.000440786	-0.176316	0.197628	LINC01489	chr12	15154781	15154840	NR_120466
A_21_P0014024	0.00696098	0.0020816	0.0026804	0.0112416	0.504967	0.0407961	SATB1-AS1	chr3	18505031	18505831	NR_125803
A_24_P943113	0.013238	0.00157484	0.0053345	0.0211416	0.279866	0.0349954	EIF4E3	chr3	71732169	71732228	NM_173359
A_24_P289471	0.00465679	0.0156328	0.000927193	0.0083864	0.277254	0.121006	RNASET2	chr6	167362061	167365982	NM_003730
A_33_P3279545	0.00427491	0.0457464	8.46319e-05	0.0084652	0.0949696	0.216912	HIPK3	chr11	33375864	33375923	NM_005734
A_23_P26994	0.00805449	0.0181015	0.00144629	0.0146627	0.289006	0.130518	GNGT2	chr17	47283975	47284034	NM_031498
A_23_P150935	-0.0114366	0.00630962	-0.019463	-0.00341009	-0.513077	0.0721981	TROAP	chr12	49725416	49725475	NM_005480
A_24_P291598	0.00369816	0.000578446	0.00169397	0.00570235	0.380228	0.0192007	USP4	chr3	49315592	49315651	NM_003363
A_33_P3262794	0.00606954	0.0406311	0.000271254	0.0118678	0.362518	0.205377	ZNF280D	chr15	56969773	56969832	NM_017661
A_23_P82979	-0.0120955	0.0224288	-0.0223926	-0.00179833	-0.244895	0.146984	LAMC3	chr9	133967284	133967341	NM_006059
A_23_P75299	0.00433261	0.0224863	0.000642486	0.00802272	0.41844	0.146984	LHPP	chr10	126302618	126302677	NM_022126
A_24_P184555	0.00182616	0.00946594	0.000471021	0.00318131	0.066189	0.0912829	PXN	chr12	120648265	120648324	NM_002859
A_23_P129695	-0.0431014	2.64302e-05	-0.0615366	-0.0246662	-0.63077	0.00295097	VASN	chr16	4433421	4433480	NM_138440
A_23_P160154	-0.00712421	0.0166458	-0.0128885	-0.0013599	-0.479658	0.124217	GALE	chr1	24123533	24123592	NM_000403
A_23_P89030	-0.0105372	8.29191e-05	-0.0154165	-0.00565786	-0.621099	0.00627134	C16orf95	chr16	87336447	87336506	NM_001195124
A_19_P00320622	0.0180637	0.000867918	0.00789883	0.0282286	0.624715	0.0241588	MIATNB	chr22	27170120	27170179	NR_110543
A_23_P347198	0.00695501	0.00183163	0.00273633	0.0111737	0.43998	0.0378075	SP3	chr2	174773291	174773350	NM_003111
A_33_P3589722	0.00560303	0.00502589	0.0017843	0.00942175	0.426918	0.0656097	ATM	chr11	108099942	108100001	NM_000051
A_33_P3216319	0.0192361	0.0127055	0.00432448	0.0341477	0.418479	0.107314	ZCCHC14	chr16	87441285	87441344	NM_015144
A_33_P3302448	0.0224436	0.0103305	0.00557663	0.0393105	0.159368	0.0955149	LINGO3	chr19	2289774	2289833	NM_001101391
A_23_P374695	-0.0442464	0.0360737	-0.0854798	-0.00301294	-0.389375	0.191242	TEK	chr9	27230070	27230129	NM_000459
A_32_P160561	-0.0752998	0.00091694	-0.117896	-0.0327036	-0.436725	0.0248417	DOK6	chr18	67406270	67406329	NM_152721
A_33_P3240507	0.00481557	0.0452624	0.000106417	0.00952472	0.437128	0.215697	KCTD12	chr13	77456048	77456107	NM_138444
A_24_P561341	0.0310791	0.00787886	0.00860396	0.0535542	0.321523	0.0831922	FAM150B	chr2	279935	279994	NM_001002919
A_21_P0009180	-0.0441889	0.000460181	-0.067654	-0.0207239	-0.541025	0.0167048	LOC100507351	chr17	75558726	75558785	NR_040050
A_22_P00005014	-0.0152872	0.00958003	-0.026651	-0.00392348	-0.182553	0.0914441	LOC643355	chr1	112533422	112533481	NM_001270945
A_23_P64372	0.024959	0.0135986	0.00540665	0.0445113	0.177395	0.111835	TCN1	chr11	59620762	59622151	NM_001062
A_32_P66035	0.0256655	0.0111504	0.00615856	0.0451724	0.353807	0.0994663	TMEM86A	chr11	18726088	18726147	NM_153347
A_23_P70445	-0.00263372	0.000556219	-0.00405602	-0.00121143	-0.21851	0.0188884	HIST1H3E	chr6	26225566	26225625	NM_003532
A_33_P3387796	-0.0236014	0.0090971	-0.0410162	-0.00618666	-0.401102	0.0899821	PHLDB1	chr11	118527421	118527480	NM_015157
A_24_P33444	-0.0096055	0.0289395	-0.0181756	-0.00103542	-0.333652	0.170349	YWHAE	chr17	1257528	1257587	NM_006761
A_24_P305933	0.00974772	0.0356356	0.00068639	0.018809	-0.00108472	0.190932	TMCC3	chr12	94962674	94962733	NM_020698
A_23_P149992	-0.0117274	0.00994026	-0.0204916	-0.00296324	-0.273402	0.0934308	PDLIM1	chr10	97007044	97007103	NM_020992
A_23_P406385	0.0128156	0.0201085	0.00211171	0.0235194	0.515719	0.138875	FBXL16	chr16	742538	742597	NM_153350
A_33_P3242919	-0.0025561	0.0144058	-0.00457672	-0.000535491	-0.0471566	0.116145	HNRNPM	chr19	8553826	8553885	NM_005968
A_32_P105195	0.00535217	0.0145578	0.00111421	0.00959012	0.515721	0.116605	DDX46	chr5	134166478	134166537	NM_014829
A_24_P56894	0.00439661	0.0281721	0.000493931	0.00829928	0.365582	0.168233	CRLF3	chr17	29110661	29110720	NM_015986
A_23_P14105	0.0107505	0.00177573	0.00425098	0.0172501	0.477099	0.0373868	RCBTB2	chr13	49063351	49063410	NM_001268
A_24_P38276	0.0268646	0.0170382	0.00504456	0.0486846	0.643979	0.126186	FZD1	chr7	90897840	90897899	NM_003505
A_33_P3220615	-0.0727472	1.54765e-09	-0.0918505	-0.0536439	-0.848489	3.80154e-06	LIN28B	chr6	105531071	105531130	NM_001004317
A_23_P116414	0.00807722	0.0298837	0.000826143	0.0153283	0.517862	0.17326	PLA2G16	chr11	63342322	63342381	NM_007069
A_21_P0009196	0.0358727	0.0355065	0.00255062	0.0691947	-0.0291143	0.190609	TMEM92-AS1	chr17	48358966	48359025	NR_125805
A_24_P48204	0.0118984	1.59331e-05	0.00697336	0.0168234	0.420381	0.0022153	SECTM1	chr17	80279182	80279241	NM_003004
A_24_P256692	0.00809729	0.0134589	0.00176424	0.0144303	0.49534	0.111187	MIA3	chr1	222840877	222840936	NM_198551
A_24_P318656	-0.0320087	0.0119824	-0.056601	-0.00741647	-0.29819	0.103394	ITGB3	chr17	45389027	45389086	NM_000212
A_19_P00323082	-0.0465812	0.00129996	-0.0738517	-0.0193107	-0.589375	0.0309012	H19	chr11	2016961	2017020	NR_002196
A_23_P14165	0.00703002	0.0161068	0.0013724	0.0126876	0.422226	0.122413	GPR18	chr13	99907200	99907259	NM_005292
A_24_P68247	0.00688919	0.00759315	0.00193243	0.0118459	0.615261	0.0809753	TRIM4	chr7	99500879	99500938	NM_033017
A_33_P3411075	-0.0118119	0.000260599	-0.0177886	-0.00583531	-0.663347	0.0114991	FSCN1	chr7	5646220	5646279	NM_003088
A_23_P23443	0.00259611	0.0454185	5.54395e-05	0.00513679	0.0531875	0.215795	EFHD2	chr1	15756637	15756696	NM_024329
A_23_P200126	0.00397651	0.0242838	0.000542602	0.00741041	-0.0624725	0.153271	MKNK1	chr1	47023595	47023654	NM_003684
A_24_P120115	0.00922944	0.000193546	0.00467049	0.0137884	0.137186	0.00976876	CFLAR	chr2	202025198	202025257	NM_003879
A_33_P3236310	-0.00342409	0.0159201	-0.00617451	-0.000673664	-0.192454	0.122324	NOBOX	chr7	144096851	144096910	NM_001080413
A_33_P3446495	-0.015488	0.000142288	-0.0229564	-0.00801969	-0.548153	0.00838818	FRMD4B	chr3	69219842	69219901	NM_015123
A_23_P400465	-0.00331136	0.00625003	-0.00563246	-0.000990265	-0.117499	0.0719633	GTF3C6	chr6	111288903	111288962	NM_138408
A_23_P163027	-0.00267337	0.0475096	-0.00531599	-3.07451e-05	-0.241965	0.221217	PARP2	chr14	20825902	20825961	NM_005484
A_23_P428298	0.0110888	0.00587159	0.00337932	0.0187983	0.480856	0.0697867	UNC5CL	chr6	40994890	40994949	NM_173561
A_32_P50066	0.00635636	0.013124	0.00140432	0.0113084	0.386751	0.109591	MAP9	chr4	156263890	156263949	NM_001039580
A_24_P209455	0.0112387	0.025717	0.00143119	0.0210462	0.459154	0.158584	GIMAP4	chr7	150270058	150270117	NM_018326
A_23_P87709	0.00743045	0.0194835	0.00125789	0.013603	0.251515	0.136477	PLBD1	chr12	14656631	14656690	NM_024829
A_33_P3320197	0.0237188	0.0304146	0.00235335	0.0450842	0.3126	0.175042	FAM150B	chr2	279969	280028	NM_001002919
A_33_P3268618	0.00588963	0.00652322	0.00173789	0.0100414	0.372267	0.0736135	WDR19	chr4	39287306	39287365	NM_025132
A_23_P83463	0.00222234	0.0475761	2.48681e-05	0.00441982	0.343655	0.221331	SEP15	chr1	87328686	87328745	NM_004261
A_33_P3350748	-0.00507054	0.0238573	-0.00943518	-0.000705903	-0.1055	0.151687	KRT7	chr12	52642590	52642649	NM_005556
A_33_P3215517	-0.00545193	0.0277892	-0.0102789	-0.000624992	-0.113016	0.166894	RCC2	chr1	17735295	17735354	NM_018715
A_24_P319736	-0.0263185	0.00176571	-0.0422207	-0.0104164	-0.407435	0.0372823	MEIS1	chr2	66799326	66799385	NM_002398
A_33_P3234809	-0.0175204	0.0387272	-0.0340892	-0.000951565	-0.117795	0.199567	PAX8	chr2	113973575	113973634	NM_003466
A_23_P95930	-0.0834354	4.4245e-06	-0.115391	-0.0514799	-0.669061	0.000931547	HMGA2	chr12	66359789	66359848	NM_003483
A_23_P373464	0.0153316	0.0261567	0.0019104	0.0287528	0.427272	0.16009	AFF3	chr2	100163700	100163726	NM_002285
A_23_P152548	0.0041409	0.0416009	0.000165094	0.00811671	0.106743	0.208188	SCPEP1	chr17	55083685	55083744	NM_021626
A_23_P41487	0.0151551	0.0233551	0.0021597	0.0281504	0.498459	0.149817	TBC1D9	chr4	141542541	141542600	NM_015130
A_22_P00017629	-0.0139142	0.0496007	-0.027803	-2.54311e-05	-0.189743	0.226943	LOC101927822	chr8	134914516	134914575	NR_125424
A_21_P0000731	0.0501871	0.00046722	0.0235014	0.0768728	0.372579	0.0167949	LINC00968	chr8	57431176	57431235	NR_038236
A_23_P404108	0.00624489	0.0165884	0.00119491	0.0112949	0.363656	0.124055	CCSER2	chr10	86277812	86277871	NM_018999
A_23_P202939	0.00388726	0.00569839	0.00119511	0.00657941	0.334991	0.0691786	APLP2	chr11	130014421	130014480	NM_001642
A_33_P3244872	0.00349817	0.0197534	0.00058535	0.00641099	0.126001	0.137496	CEP350	chr1	180053181	180053240	NM_014810
A_22_P00003232	-0.00595982	0.0326505	-0.0114035	-0.000516174	-0.229783	0.182274	LINC00900	chr11	115628859	115628918	NR_034148
A_23_P94230	0.014993	9.98345e-08	0.0102777	0.0197084	0.364799	0.000104001	LY96	chr8	74941211	74941270	NM_015364
A_24_P54808	0.00820555	0.000820992	0.00361238	0.0127987	0.330758	0.0233921	KLHL8	chr4	88082545	88082604	NM_020803
A_23_P3911	0.0135301	0.000122441	0.00708037	0.0199798	0.5669	0.0075821	PLXDC1	chr17	37223416	37223475	NM_020405
A_23_P10647	-0.0190355	0.00109383	-0.0299898	-0.00808125	-0.598369	0.0280829	CYTL1	chr4	5016722	5016781	NM_018659
A_23_P300826	-0.00456539	0.02238	-0.00845051	-0.000680273	-0.357534	0.146984	C6orf136	chr6	30619215	30620455	NM_145029
A_23_P34233	-0.0132538	1.36489e-05	-0.0186866	-0.00782108	-0.712674	0.00209539	QPRT	chr16	29708670	29708729	NM_014298
A_23_P259586	-0.0203776	0.028286	-0.0384798	-0.00227546	-0.443745	0.16864	TTK	chr6	80749430	80749489	NM_003318
A_23_P103226	0.0109676	0.0358597	0.000759251	0.0211759	0.380827	0.190932	FAAH	chr1	46876491	46877307	NM_001441
A_33_P3317005	0.0237373	0.0463353	0.000403805	0.0470708	0.180656	0.218175	SLC11A1	chr2	219249017	219249076	NM_000578
A_33_P3319920	0.0035144	0.00942134	0.000908232	0.00612056	0.386586	0.0912829	KDM4B	chr19	5153547	5153606	NM_015015
A_23_P209625	0.014974	0.0117166	0.00350838	0.0264395	0.36946	0.102298	CYP1B1	chr2	38295444	38295503	NM_000104
A_23_P311632	0.0418987	0.00139973	0.017185	0.0666123	0.153887	0.0318489	NLRP6	chr11	285183	285242	NM_138329
A_23_P160438	-0.0137431	0.0144606	-0.0246136	-0.00287259	-0.366823	0.116205	MYOG	chr1	203052871	203052930	NM_002479
A_33_P3236813	0.0199724	0.0451854	0.000448689	0.0394962	0.257236	0.215697	GPR19	chr12	12814103	12814162	NM_006143
A_33_P3249872	-0.0272337	1.57141e-06	-0.0370759	-0.0173914	-0.712479	0.000526351	FBLN1	chr22	45959173	45959232	NM_001996
A_23_P146849	0.010047	0.0187395	0.00175588	0.0183382	0.36168	0.133572	APBA2	chr15	29409953	29410012	NM_005503
A_24_P391368	-0.00389976	0.00727924	-0.00668953	-0.00110999	-0.0142431	0.078976	ATXN10	chr22	46136359	46136418	NM_013236
A_33_P3226995	0.00361633	0.00591987	0.0010994	0.00613326	0.347561	0.0701343	CD7	chr17	80273242	80273301	NM_006137
A_23_P215479	-0.00881275	0.000285015	-0.0133049	-0.00432055	-0.246745	0.0121164	CLIP2	chr7	73819943	73820002	NM_003388
A_23_P115190	-0.0223287	0.00100161	-0.035068	-0.00958949	-0.36095	0.026581	NGF	chr1	115829294	115829353	NM_002506
A_23_P31721	0.0104478	0.0370017	0.000660533	0.0202351	0.34755	0.194544	E2F5	chr8	86126199	86126258	NM_001951
A_23_P35564	0.00384436	0.0192346	0.0006578	0.00703092	0.461476	0.135628	SEC31B	chr10	102246413	102246472	NM_015490
A_24_P935986	-0.00756048	0.022766	-0.014014	-0.00110697	-0.534665	0.148069	BCAT1	chr12	24964452	24964511	NM_005504
A_21_P0000242	0.00836921	0.0133069	0.00183503	0.0149034	0.32747	0.110426	SNORD54	chr8	56986398	56986457	NR_002437
A_23_P138194	0.0102522	3.88385e-05	0.00575233	0.0147521	0.304499	0.00386758	NCF2	chr1	183524725	183524784	NM_000433
A_23_P382835	-0.0225765	3.36464e-06	-0.0310883	-0.0140647	-0.510456	0.000751335	P2RY1	chr3	152555738	152555797	NM_002563
A_23_P119196	0.00750913	0.00217262	0.00286996	0.0121483	0.50777	0.0415846	KLF2	chr19	16438246	16438305	NM_016270
A_33_P3332018	0.0214295	0.0410791	0.000909837	0.0419492	0.385586	0.206492	FGL2	chr7	76822688	76822747	NM_006682
A_23_P134274	-0.0025978	0.0206239	-0.00477705	-0.000418545	-0.433353	0.14059	POP7	chr7	100305030	100305089	NM_005837
A_22_P00019271	-0.00568904	0.0222748	-0.0105263	-0.000851746	-0.274657	0.146818	LOC100507091	chr12	123569225	123569284	NR_038290
A_23_P122906	0.00526203	0.0119097	0.00122294	0.00930112	0.436523	0.102887	AUTS2	chr7	70257414	70257473	NM_015570
A_23_P142447	0.00386796	0.0106291	0.000948901	0.00678701	0.0604172	0.0962234	MYO1F	chr19	8586124	8586183	NM_012335
A_23_P215931	0.00543154	0.00503046	0.00172927	0.0091338	0.422871	0.0656097	LEPROTL1	chr8	29965452	29965511	NM_015344
A_23_P350172	0.00547812	0.00569074	0.00168487	0.00927138	0.324205	0.0691786	RNF169	chr11	74552738	74552797	NM_001098638
A_24_P99071	-0.00468314	0.01548	-0.0084279	-0.000938371	-0.328542	0.120583	IPO5	chr13	98671921	98671980	NM_002271
A_23_P111188	0.00543383	0.0216451	0.000836854	0.0100308	0.282485	0.144216	ZBTB22	chr6	33282657	33282716	NM_005453
A_23_P34375	0.00834447	0.0104279	0.00206475	0.0146242	0.396271	0.0955327	TCEA3	chr1	23724047	23724296	NM_003196
A_23_P500501	-0.0491779	0.000203462	-0.0735667	-0.0247891	-0.596007	0.00994277	FGFR3	chr4	1810363	1810422	NM_000142
A_33_P3413541	0.00502811	0.0114892	0.0011894	0.00886682	0.394685	0.101259	RNF138P1	chr5	54824874	54824933	NR_001575
A_33_P3227492	0.00927245	0.0157983	0.00183354	0.0167114	0.302283	0.121648	IBA57-AS1	chr1	228351836	228351895	NR_103539
A_23_P209726	0.0078683	0.0131616	0.00173564	0.014001	0.460407	0.109591	SP140	chr2	231177506	231177565	NM_007237
A_33_P3364180	-0.0161077	0.00950115	-0.0280671	-0.00414827	-0.464372	0.0912829	FGD5	chr3	14975836	14975895	NM_152536
A_23_P40866	0.00759337	0.00765457	0.00212392	0.0130628	0.58782	0.0812702	ZBTB20	chr3	114057690	114057749	NM_015642
A_23_P120281	0.0193198	0.0428637	0.0006504	0.0379891	0.415951	0.210788	EDAR	chr2	109511630	109511689	NM_022336
A_19_P00319981	0.0152316	0.00170262	0.00606355	0.0243997	0.26237	0.0361628	LINC01503	chr9	132104123	132104182	NR_120685
A_23_P112187	-0.0229912	0.0202004	-0.0422091	-0.00377333	-0.305438	0.13914	FIBCD1	chr9	133778497	133778556	NM_032843
A_23_P52207	-0.020716	1.69114e-06	-0.0282327	-0.0131993	-0.713935	0.000530419	BAMBI	chr10	28971551	28971610	NM_012342
A_23_P305759	0.00587484	0.0424229	0.000210445	0.0115392	0.157557	0.210231	ABHD3	chr18	19236838	19236897	NM_138340
A_24_P139665	-0.0275404	0.0313133	-0.0524893	-0.00259147	-0.147871	0.179002	HPCAL4	chr1	40144942	40145001	NM_016257
A_32_P351968	0.00538805	0.0183725	0.000956454	0.00981965	0.477898	0.131699	HLA-DMB	chr6	32902504	32902563	NM_002118
A_23_P500614	0.012972	0.00691367	0.00375651	0.0221874	0.224196	0.0762677	TNFRSF8	chr1	12204161	12204220	NM_001243
A_21_P0000841	0.00820573	0.00480025	0.00264531	0.0137662	0.394642	0.0636205	PRKAG2-AS1	chr7	151576126	151576185	NR_038926
A_32_P218355	-0.021553	0.00284222	-0.0352731	-0.00783299	-0.142424	0.0474928	C6orf132	chr6	42070579	42070638	NM_001164446
A_33_P3294217	-0.00376657	0.0439487	-0.00742617	-0.000106966	-0.0907474	0.213909	UTF1	chr10	135045003	135045062	NM_003577
A_24_P937405	0.0254949	0.00742463	0.0072075	0.0437824	0.348336	0.0799884	PRSS23	chr11	86522062	86522121	NM_007173
A_23_P212696	-0.017882	0.000880441	-0.0279584	-0.00780562	-0.208987	0.0243521	FSTL1	chr3	120113432	120113491	NM_007085
A_32_P58280	0.00765687	0.026278	0.000948329	0.0143654	0.112308	0.160699	EXOC6	chr10	94712120	94714426	NM_019053
A_23_P160537	-0.0123459	0.0311838	-0.023521	-0.00117076	-0.523502	0.17855	AUNIP	chr1	26160556	26160615	NM_024037
A_22_P00012212	0.0888512	2.09141e-06	0.0562338	0.121469	0.690464	0.000596288	PRR34-AS1	chr22	46453021	46453080	NR_027034
A_23_P390148	0.00987732	0.0349959	0.000729233	0.0190254	0.32959	0.189893	RALGPS1	chr9	129985021	129985080	NM_014636
A_24_P22050	0.016904	0.0313842	0.00158384	0.0322242	0.138093	0.179002	RAB20	chr13	111176019	111176078	NM_017817
A_24_P241183	0.00689023	0.0033255	0.00242388	0.0113566	0.591515	0.0516348	CLEC2D	chr12	9833550	9833609	NM_013269
A_23_P207537	-0.00572317	0.0116129	-0.0100996	-0.00134679	-0.20984	0.101733	DUSP14	chr17	35873238	35873297	NM_007026
A_23_P387031	-0.0293836	0.000699704	-0.0455874	-0.0131799	-0.567716	0.0215737	COL23A1	chr5	177664805	177664864	NM_173465
A_33_P3241081	-0.0136813	0.00509603	-0.0230221	-0.00434053	-0.408042	0.0658818	AKNAD1	chr1	109365993	109366052	NM_152763
A_23_P144816	-0.00234137	0.0396463	-0.00456651	-0.000116228	0.0195033	0.203261	VDAC1	chr5	133307902	133307961	NM_003374
A_23_P259098	0.0146258	0.000139972	0.00758212	0.0216694	0.565915	0.00831819	ZSCAN16	chr6	28097263	28097322	NM_025231
A_33_P3329344	-0.00744432	0.0213268	-0.0137258	-0.00116283	-0.281509	0.143065	FASN	chr17	80036216	80036275	NM_004104
A_24_P363087	0.00704462	0.0135017	0.00153216	0.0125571	0.487817	0.111415	C5orf45	chr5	179264420	179264479	NM_016175
A_24_P135483	0.00919125	0.00534309	0.00287817	0.0155043	0.237311	0.0675356	TSPAN14	chr10	82280514	82280573	NM_030927
A_22_P00002805	-0.00370792	0.0180131	-0.00674754	-0.000668297	-0.0767678	0.130138	PCBP1-AS1	chr2	70310670	70310729	NR_033872
A_23_P201551	0.00296399	0.00125868	0.00123437	0.0046936	0.430045	0.0307127	VAV3	chr1	108113837	108113896	NM_006113
A_22_P00017350	0.00980739	1.29749e-06	0.00629948	0.0133153	0.660152	0.000455294	GABPB1-AS1	chr15	50648437	50648496	NR_024490
A_23_P204269	0.00641469	0.00165863	0.00256419	0.0102652	0.38321	0.0356341	USP15	chr12	62799655	62799714	NM_006313
A_24_P96780	-0.0189941	0.0426593	-0.0373298	-0.0006584	-0.471616	0.210554	CENPF	chr1	214826239	214826298	NM_016343
A_33_P3300308	-0.00820727	0.0211856	-0.0151245	-0.00129004	-0.524886	0.142572	MAP1LC3A	chr20	33147644	33147703	NM_032514
A_23_P129556	0.00321271	0.0177371	0.000585824	0.00583959	0.17735	0.1289	IL4R	chr16	27375999	27376058	NM_000418
A_19_P00322109	0.00899812	0.000178829	0.0045812	0.013415	0.525405	0.00954429	LOC401320	chr7	30590235	30590294	NR_038889
A_24_P481783	0.00794236	0.00090584	0.00345471	0.01243	0.609951	0.0247227	UBAP1L	chr15	65385349	65385408	NM_001163692
A_33_P3371663	-0.00605178	0.006134	-0.0102833	-0.00182021	-0.212233	0.0714552	LTK	chr15	41795841	41795900	NM_002344
A_23_P40108	0.00813323	0.0313597	0.000763179	0.0155033	0.0781129	0.179002	COL9A3	chr20	61472271	61472330	NM_001853
A_23_P433785	0.00920036	0.00250403	0.00342669	0.014974	0.394126	0.044144	P2RX5	chr17	3576960	3577019	NM_002561
A_23_P52266	0.0180444	0.0121843	0.00414576	0.0319431	0.150974	0.104768	IFIT1	chr10	91163438	91163497	NM_001548
A_23_P94301	-0.00463348	0.021048	-0.00853422	-0.000732742	-0.416278	0.142035	TSTA3	chr8	144695394	144695453	NM_003313
A_23_P351667	0.0295774	0.00621657	0.00885975	0.050295	0.494286	0.0718024	ADAM23	chr2	207482375	207482434	NM_003812
A_22_P00005359	-0.0081344	0.00157792	-0.0129919	-0.00327691	-0.311146	0.0349954	DPYS	chr8	105393414	105393473	NM_001385
A_24_P376707	-0.00416119	0.00394889	-0.00691415	-0.00140824	-0.582739	0.0563942	HDGF	chr1	156712549	156712608	NM_004494
A_32_P524014	0.00591597	0.00547797	0.00183957	0.00999238	0.604548	0.0683032	UTRN	chr6	145173938	145173997	NM_007124
A_33_P3345051	-0.00586828	0.0295168	-0.0111238	-0.000612721	-0.237026	0.17208	GFY	chr19	49931882	49931941	NM_001195256
A_33_P3307253	0.017063	0.0377783	0.00100993	0.033116	0.42185	0.196345	AK5	chr1	77763572	77763631	NM_012093
A_23_P207507	-0.0295844	0.00916844	-0.0514381	-0.00773069	-0.161228	0.0902032	ABCC3	chr17	48768701	48768760	NM_003786
A_23_P162766	0.00728097	0.0447818	0.000177613	0.0143843	0.452679	0.215543	DOCK9	chr13	99446591	99446650	NM_015296
A_33_P3708413	-0.0226658	0.0131424	-0.0403278	-0.00500375	-0.278393	0.109591	MFAP5	chr12	8800687	8800746	NM_003480
A_24_P942002	0.00412655	0.0284275	0.000457316	0.00779579	0.296266	0.16921	ACAP2	chr3	194996448	194996507	NM_012287
A_23_P166633	-0.0302729	0.0187868	-0.0552657	-0.00528003	-0.190555	0.133572	ITGB5	chr3	124482491	124482550	NM_002213
A_32_P129894	0.0128068	0.0381394	0.000734161	0.0248794	0.178154	0.197628	MEGF9	chr9	123363808	123363867	NM_001080497
A_33_P3262758	0.00667691	0.00325347	0.00235989	0.0109939	0.28535	0.0512392	UNC93B1	chr11	67761167	67761226	NM_030930
A_22_P00009162	0.00813741	5.01985e-06	0.00499783	0.011277	0.666009	0.000948495	LMO7	chr13	76195921	76195980	NM_005358
A_23_P9293	-0.00611386	0.0204562	-0.0112354	-0.000992288	-0.351065	0.140094	TJP2	chr9	71869444	71869503	NM_004817
A_33_P3315134	0.0534042	4.07357e-05	0.0298876	0.0769208	0.588469	0.00400241	DIRC3	chr2	218148801	218148860	NR_026597
A_23_P157495	0.00587537	0.00277683	0.00214516	0.00960559	0.45859	0.0469323	PPP3CC	chr8	22398566	22398625	NM_005605
A_23_P122532	0.00431785	0.034337	0.000334098	0.00830161	0.076544	0.187568	C6orf47	chr6	31626597	31626656	NM_021184
A_23_P42116	-0.00742703	0.00705575	-0.0127177	-0.00213631	-0.44443	0.0773718	PPT2	chr6	32131273	32131332	NM_005155
A_23_P316974	0.00870735	0.0192924	0.0014862	0.0159285	0.52175	0.135628	SYNJ2	chr6	158519231	158519290	NM_003898
A_24_P402836	0.0042462	0.0144022	0.000889693	0.00760271	0.584581	0.116145	ZNF141	chr4	367324	367383	NM_003441
A_23_P255896	0.0383111	4.88132e-05	0.0212287	0.0553936	0.596964	0.00455323	TRABD2A	chr2	85097528	85097587	NM_001080824
A_23_P91430	-0.0103134	0.00157151	-0.0164696	-0.00415733	-0.512221	0.0349954	PXMP4	chr20	32295399	32295458	NM_007238
A_23_P339240	-0.0435102	0.0127073	-0.0772395	-0.0097808	-0.305842	0.107314	PLCH1	chr3	155197905	155197964	NM_014996
A_24_P109214	-0.0278276	0.000937901	-0.0436035	-0.0120516	-0.648365	0.0252579	APOC1	chr19	45422436	45422495	NM_001645
A_23_P104798	0.0111553	0.0245615	0.00150223	0.0208084	0.0420188	0.1543	IL18	chr11	112020811	112020870	NM_001562
A_32_P99100	0.0135524	0.0115014	0.00320417	0.0239007	0.488935	0.101259	PTPRK	chr6	128289978	128290037	NM_002844
A_24_P185186	-0.0447199	0.0359218	-0.0863587	-0.00308111	-0.210371	0.191116	SAMD14	chr17	48190366	48191300	NM_174920
A_23_P48669	-0.0117386	0.0199036	-0.0215257	-0.00195151	-0.513039	0.137847	CDKN3	chr14	54878384	54882635	NM_005192
A_24_P181585	-0.00493318	0.0012682	-0.00781409	-0.00205228	-0.562948	0.0307811	LRRC59	chr17	48458729	48458788	NM_018509
A_23_P151907	-0.0317401	0.00897149	-0.0551139	-0.00836626	-0.272932	0.08946	PCSK6	chr15	101845156	101845215	NM_002570
A_24_P240065	0.00320276	0.0238295	0.000446459	0.00595907	0.20131	0.151651	CHMP3	chr2	86734691	86737514	NM_016079
A_23_P130158	0.0302489	0.00214573	0.0115863	0.0489114	0.500742	0.0415009	WNT3	chr17	44841704	44841763	NM_030753
A_33_P3338360	0.00686992	0.00419024	0.00229212	0.0114477	-0.0695247	0.0588251	SCARNA13	chr14	95999692	95999751	NR_003002
A_23_P379630	-0.00942577	0.0377041	-0.01829	-0.000561514	-0.428514	0.196345	SLC38A10	chr17	79225065	79225124	NM_138570
A_24_P330773	0.0035297	0.0441878	9.61714e-05	0.00696322	0.261668	0.214547	CALCOCO2	chr17	46941924	46941983	NM_005831
A_33_P3306843	0.0257727	0.00607424	0.00777481	0.0437706	0.514328	0.0711623	ZNF836	chr19	52658130	52658189	NM_001102657
A_23_P502371	0.00181272	0.039126	9.4767e-05	0.00353067	0.432225	0.2012	PHF2	chr9	96441749	96441808	NM_005392
A_23_P210330	-0.0156863	0.00588495	-0.0265955	-0.0047772	-0.363659	0.0698329	LGALSL	chr2	64688319	64688378	NM_014181
A_23_P23748	0.00683143	0.0418154	0.000265122	0.0133977	0.213448	0.208504	WDR47	chr1	109513333	109513392	NM_014969
A_33_P3629678	-0.0108954	0.00270919	-0.0177934	-0.00399729	-0.476552	0.046471	COL5A1	chr9	137736327	137736386	NM_000093
A_24_P23625	0.00989924	0.0384217	0.000553128	0.0192453	0.309799	0.198548	HS3ST3B1	chr17	14252127	14252186	NM_006041
A_23_P110196	0.00897277	0.0484467	6.41023e-05	0.0178814	0.187281	0.224531	HERC5	chr4	89426889	89426948	NM_016323
A_24_P267592	0.0112426	0.00337003	0.00394362	0.0185416	0.587167	0.0517369	SAMHD1	chr20	35533804	35533863	NM_015474
A_23_P6490	0.00369216	0.0230299	0.000534101	0.00685022	0.214262	0.148452	TNRC6B	chr22	40719222	40719281	NM_015088
A_24_P110062	-0.00355648	0.0230666	-0.00659936	-0.000513609	-0.236591	0.148452	PTPMT1	chr11	47594826	47594885	NM_175732
A_23_P155257	0.00344428	0.0346476	0.000260732	0.00662783	0.322313	0.188845	FOXP1	chr3	71008408	71008467	NM_032682
A_33_P3695899	0.0156692	0.00624564	0.0046869	0.0266515	0.194448	0.0719633	FLJ31104	chr5	55299329	55299388	NR_102755
A_23_P113161	0.0128519	0.0046738	0.00417204	0.0215317	0.255018	0.0625067	C1orf21	chr1	184597996	184598055	NM_030806
A_33_P3247057	-0.00744572	0.0213558	-0.0137299	-0.00116155	-0.186724	0.143065	SMIM5	chr17	73637425	73637484	NM_001162995
A_33_P3227209	-0.00215765	0.0340185	-0.00414463	-0.000170676	-0.357944	0.185966	PA2G4	chr12	56506846	56506905	NM_006191
A_32_P116660	0.0116766	0.000106239	0.00616967	0.0171835	0.540736	0.00698994	RBM43	chr2	152105143	152105202	NM_198557
A_24_P156113	-0.0205646	0.00229224	-0.0333443	-0.00778498	-0.471305	0.0427093	EHD2	chr19	48246224	48246283	NM_014601
A_23_P14559	0.00799812	0.0124548	0.00181695	0.0141793	0.229271	0.106359	RIPK3	chr14	24806524	24806583	NM_006871
A_23_P344555	0.0164559	3.08286e-06	0.0102824	0.0226294	0.522596	0.000751335	NEDD9	chr6	11184643	11184702	NM_006403
A_33_P3417880	-0.00804371	0.026313	-0.0150929	-0.000994496	-0.240073	0.16078	NKAPL	chr6	28228606	28228665	NM_001007531
A_23_P8900	-0.00124258	0.0452397	-0.00245756	-2.75936e-05	0.0603136	0.215697	COX6C	chr8	100899728	100899787	NM_004374
A_23_P303810	0.017258	0.000693217	0.00774915	0.0267668	0.563804	0.0215454	CRYBG3	chr3	97663710	97663769	NM_153605
A_33_P3727762	-0.00120537	0.015454	-0.00216895	-0.000241783	0.0821913	0.120508	SET	chr9	131457367	131457426	NM_003011
A_23_P122896	-0.00871867	0.00620712	-0.0148245	-0.00261285	-0.61211	0.0718024	TFR2	chr7	100225205	100225264	NM_003227
A_23_P370569	0.0261149	0.00507484	0.00829461	0.0439353	0.389305	0.065769	C12orf66	chr12	64586721	64586780	NM_152440
A_33_P3702055	0.0123974	0.00568279	0.00381454	0.0209803	0.0926143	0.0691786	SLC11A1	chr2	219259681	219259740	NM_000578
A_33_P3336113	0.0218633	0.00322881	0.00773991	0.0359868	0.130887	0.0511033	TIGD3	chr11	65124614	65124673	NM_145719
A_22_P00001875	0.00777838	0.0169813	0.00146409	0.0140927	0.271159	0.126017	LOC100419583	chr15	45021687	45021746	NR_125376
A_23_P368484	-0.00991225	0.00240955	-0.0161061	-0.00371837	-0.537463	0.0435533	LRRC75A	chr17	16345369	16345428	NM_207387
A_23_P311740	0.00276882	0.00352293	0.00096182	0.00457583	0.467917	0.0531977	CUL9	chr6	43192245	43192304	NM_015089
A_32_P220770	0.0180255	2.83017e-06	0.0112957	0.0247552	0.680559	0.000719155	HCG26	chr6	31440121	31440180	NR_002812
A_23_P201079	0.00987689	0.00214402	0.00378371	0.0159701	0.27832	0.0415009	PRDM2	chr1	14151185	14151244	NM_012231
A_33_P3226985	0.00859057	0.0118664	0.00200015	0.015181	0.345853	0.102673	CDK5R1	chr17	30818168	30818227	NM_003885
A_23_P85783	-0.0115277	0.0006253	-0.0178194	-0.00523602	-0.417521	0.0200341	PHGDH	chr1	120285529	120285588	NM_006623
A_23_P44836	-0.0183112	1.02499e-06	-0.0247789	-0.0118434	-0.779251	0.000400161	NT5DC2	chr3	52559298	52561355	NM_022908
A_23_P160167	-0.0113377	0.0427465	-0.0222872	-0.00038817	-0.293302	0.210702	TSPAN1	chr1	46651173	46651232	NM_005727
A_23_P167595	0.00401357	0.0331425	0.000336707	0.00769043	-0.00700576	0.183491	UBE2B	chr5	133726638	133726697	NM_003337
A_23_P371266	-0.024623	0.00726747	-0.0422337	-0.0070123	-0.285294	0.078976	DNM3	chr1	172381687	172381746	NM_015569
A_24_P48069	-0.0184362	1.87498e-05	-0.0261471	-0.0107252	-0.669632	0.0023973	DOK4	chr16	57506134	57506193	NM_018110
A_33_P3319581	-0.00376739	0.00861346	-0.00652584	-0.00100894	-0.297115	0.0869487	FIGNL2	chr12	52213788	52213847	NM_001013690
A_23_P151506	-0.0154458	0.0464714	-0.0306388	-0.00025284	-0.43458	0.218398	PLEK2	chr14	67853811	67853870	NM_016445
A_23_P333852	0.0250955	0.0480989	0.000219761	0.0499713	0.390177	0.223199	TTLL11	chr9	124751806	124751865	NM_194252
A_33_P3336720	-0.0087461	0.0151663	-0.0157168	-0.00177543	-0.364426	0.1191	HAMP	chr19	35775986	35776045	NM_021175
A_23_P203013	0.0138121	0.00260684	0.00510525	0.022519	0.500121	0.0453536	NPAT	chr11	108028767	108028826	NM_002519
A_23_P128808	0.00711983	0.0133714	0.00155692	0.0126827	0.257439	0.110836	GPR132	chr14	105515899	105515958	NM_013345
A_23_P377888	0.0049477	0.0375791	0.000297947	0.00959745	0.448468	0.196331	FAN1	chr15	31235016	31235075	NM_014967
A_23_P118203	-0.0131304	0.00544819	-0.0221717	-0.00408922	-0.376672	0.0681625	ZG16B	chr16	2882113	2882172	NM_145252
A_23_P30805	-0.00406759	0.0161599	-0.00734286	-0.000792324	-0.603365	0.122413	HIST1H4J	chr6	27792176	27792235	NM_021968
A_24_P53282	0.00647186	0.0344282	0.000497579	0.0124461	0.106334	0.187927	CPD	chr17	28795047	28795106	NM_001304
A_23_P312344	-0.0051848	0.033907	-0.00995633	-0.000413274	-0.374982	0.185572	RBM19	chr12	114260393	114260452	NM_016196
[truncated: 859 more rows]

## Sheet: SupplementaryTable12_SDS_Exp
Supplemetary Table 12: Result of transcription association analysis on birth weight SD scores using 55 cord blood samples (6 transcripts selected at the criteria of nominal-p <0.05)
[truncated: 7 more rows]

[truncated: 2 more sheets: SupplementaryTable15_Meth.vsExp, SupplementaryTable18_Cor.CB_PB]
